# Supplementary material for: A Fluorescence-Polarization-Based Lipopolysaccharide–Caspase-4 Interaction Assay for the Development of Inhibitors
Source: Molecules. 2022 Apr 11;27(8):2458. doi: 10.3390/molecules27082458 (PMC9032125; doi:10.3390/molecules27082458)
Supplement: Supplementary file 1 [file molecules-27-02458-s001.zip]

Archive with 3 entries (2 files):
- molecules-1656948-supplementary/
- molecules-1656948-supplementary/molecules-1656948_Supplementary.pdf
- molecules-1656948-supplementary/Source data_HTS.xlsx
