# Supplementary material for: A Fluorescence-Polarization-Based Lipopolysaccharide–Caspase-4 Interaction Assay for the Development of Inhibitors
Source: Molecules. 2022 Apr 11;27(8):2458. doi: 10.3390/molecules27082458 (PMC9032125; doi:10.3390/molecules27082458)
Supplement: Supplementary file 1 [file molecules-27-02458-s001.zip › molecules-1656948-supplementary/Source data_HTS.xlsx]

## Sheet: Compunds 1-88
	Well	Type	Group	Sample	Meas. time [s]	mP	Em	Ex	Is	Ip		Inhibition (%)						negative	232.741	positive	101.95
	A01	Unknown	Assay	Un_0001 1/12	0	229.496	535	485	94428.1	59176.5		2.48141
	A02	Unknown	Assay	Un_0001 2/12	2.59	210.575	535	485	44431.5	28974.1		16.9477
	A03	Unknown	Assay	Un_0001 3/12	5.18	228.925	535	485	56964.4	35741.7		2.91814		plate#1: 1~88
	A04	Unknown	Assay	Un_0001 4/12	7.75	149.067	535	485	24029.4	17794.8		63.9757			1	2	3	4	5	6	7	8	9	10	11	12
	A05	Unknown	Assay	Un_0001 5/12	10.33	170.331	535	485	28281.7	20049.4		47.7173		a	1	2	3	4	5	6	7	8	9	10	11	negative
	A06	Unknown	Assay	Un_0001 6/12	12.92	243.771	535	485	76027.9	46226		-8.43282
	A07	Unknown	Assay	Un_0001 7/12	15.52	246.141	535	485	95013.9	57479.1		-10.2453		b	12	13	14	15	16	17	18	19	20	21	22	negative
	A08	Unknown	Assay	Un_0001 8/12	18.12	239.007	535	485	93745.1	57577.9		-4.79043
	A09	Unknown	Assay	Un_0001 9/12	20.72	222.945	535	485	106307	67546.9		7.48993		c	23	24	25	26	27	28	29	30	31	32	33	negative
	A10	Unknown	Assay	Un_0001 10/12	23.32	237.171	535	485	114117	70363.5		-3.38726		f
	A11	Unknown	Assay	Un_0001 11/12	26.34	241.409	535	485	98429.5	60147.6		-6.62704		d	34	35	36	37	38	39	40	41	42	43	44	negative
	A12	Unknown	Assay	Un_0001 12/12	28.94	226.386	535	485	116312	73370.4				h
	B01	Unknown	Assay	Un_0002 1/12	33.85	230.294	535	485	62604.5	39167.1		1.87099		e	45	46	47	48	49	50	51	52	53	54	55	positive
	B02	Unknown	Assay	Un_0002 2/12	36.45	244.817	535	485	97840.6	59356.2		-9.23268		b												Empty
	B03	Unknown	Assay	Un_0002 3/12	39.04	210.644	535	485	60221.9	39265.5		16.8952		f	56	57	58	59	60	61	62	63	64	65	66	positive
	B04	Unknown	Assay	Un_0002 4/12	41.65	177.663	535	485	189917	132615		42.1118		d												Empty
	B05	Unknown	Assay	Un_0002 5/12	44.25	240.354	535	485	88622.6	54276.3		-5.82048		g	67	68	69	70	71	72	73	74	75	76	77	positive
	B06	Unknown	Assay	Un_0002 6/12	46.84	241.085	535	485	60986.4	37292.8		-6.37919		f												Empty
	B07	Unknown	Assay	Un_0002 7/12	49.43	241.548	535	485	70694.9	43187		-6.7332		h	78	79	80	81	82	83	84	85	86	87	88	positive
	B08	Unknown	Assay	Un_0002 8/12	52.03	241.364	535	485	100527	61435.3		-6.5931		h												Empty
	B09	Unknown	Assay	Un_0002 9/12	54.63	248.619	535	485	92488.3	55656.7		-12.1395
	B10	Unknown	Assay	Un_0002 10/12	57.62	246.496	535	485	99937.7	60412.1		-10.5167
	B11	Unknown	Assay	Un_0002 11/12	60.22	242.525	535	485	101475	61861.6		-7.48033
	B12	Unknown	Assay	Un_0002 12/12	62.82	234.531	535	485	116127	72004.1
	C01	Unknown	Assay	Un_0003 1/12	67.74	233.883	535	485	116307	72214.8		-0.873016
	C02	Unknown	Assay	Un_0003 2/12	70.33	236.261	535	485	49454.5	30552.1		-2.6908
	C03	Unknown	Assay	Un_0003 3/12	72.93	246.186	535	485	107674	65131.7		-10.2798
	C04	Unknown	Assay	Un_0003 4/12	75.52	248.047	535	485	57518	34654.8		-11.7026
	C05	Unknown	Assay	Un_0003 5/12	78.1	174.219	535	485	33387.8	23480.3		44.7449
	C06	Unknown	Assay	Un_0003 6/12	80.68	225.963	535	485	37727.6	23820.1		5.1825
	C07	Unknown	Assay	Un_0003 7/12	83.28	248.674	535	485	89905.1	54095.8		-12.182
	C08	Unknown	Assay	Un_0003 8/12	86.3	243.947	535	485	107235	65175.7		-8.5674
	C09	Unknown	Assay	Un_0003 9/12	88.9	207.377	535	485	97393.7	63937.4		19.3932
	C10	Unknown	Assay	Un_0003 10/12	91.5	240.709	535	485	115670	70787.9		-6.09236
	C11	Unknown	Assay	Un_0003 11/12	94.1	243.599	535	485	101262	61591.1		-8.30188
	C12	Unknown	Assay	Un_0003 12/12	96.7	232.217	535	485	117026	72918.1
	D01	Unknown	Assay	Un_0004 1/12	101.62	245.322	535	485	83872	50827.3		-9.61902
	D02	Unknown	Assay	Un_0004 2/12	104.21	220.465	535	485	56609.6	36157.7		9.38648
	D03	Unknown	Assay	Un_0004 3/12	106.8	245.548	535	485	67436.9	40847.8		-9.79189
	D04	Unknown	Assay	Un_0004 4/12	109.4	250.622	535	485	92228.9	55263.9		-13.6716
	D05	Unknown	Assay	Un_0004 5/12	112	238.517	535	485	102930	63285.2		-4.4162
	D06	Unknown	Assay	Un_0004 6/12	114.61	251.621	535	485	182946	109388		-14.4351
	D07	Unknown	Assay	Un_0004 7/12	117.6	253.183	535	485	84898.2	50593.9		-15.6294
	D08	Unknown	Assay	Un_0004 8/12	120.19	245.473	535	485	66282.7	40155.1		-9.73444
	D09	Unknown	Assay	Un_0004 9/12	122.79	237.714	535	485	105436	64936.4		-3.80211
	D10	Unknown	Assay	Un_0004 10/12	125.39	240.298	535	485	108625	66534.8		-5.77758
	D11	Unknown	Assay	Un_0004 11/12	128	-1.93231	535	485	312157	313366		179.427
	D12	Unknown	Assay	Un_0004 12/12	130.6	237.83	535	485	103266	63584.3
	E01	Unknown	Assay	Un_0005 1/12	135.52	250.45	535	485	97530.5	58462.1		-13.5401
	E02	Unknown	Assay	Un_0005 2/12	138.1	171.052	535	485	31449	22261.7		47.1666
	E03	Unknown	Assay	Un_0005 3/12	140.7	230.722	535	485	81258.8	50791.8		1.54371
	E04	Unknown	Assay	Un_0005 4/12	143.29	224.227	535	485	47305.8	29976.9		6.50946
	E05	Unknown	Assay	Un_0005 5/12	146.31	253.045	535	485	85072.2	50712.6		-15.5235
	E06	Unknown	Assay	Un_0005 6/12	148.9	248.301	535	485	87979.7	52979.4		-11.8968
	E07	Unknown	Assay	Un_0005 7/12	151.49	195.019	535	485	35310.6	23785.7		28.8416
	E08	Unknown	Assay	Un_0005 8/12	154.09	249.328	535	485	90912.8	54625.9		-12.6821
	E09	Unknown	Assay	Un_0005 9/12	156.68	235.903	535	485	105548	65254.8		-2.4178
	E10	Unknown	Assay	Un_0005 10/12	159.29	246.985	535	485	100517	60698.8		-10.8906
	E11	Unknown	Assay	Un_0005 11/12	161.89	240.802	535	485	107961	66056.9		-6.16319
	E12	Unknown	Assay	Un_0005 12/12	164.48	98.398	535	485	45865.2	37647.7
	F01	Unknown	Assay	Un_0006 1/12	169.4	236.816	535	485	105762	65261.1		-3.11572
	F02	Unknown	Assay	Un_0006 2/12	171.98	172.868	535	485	23792.5	16779		45.7781
	F03	Unknown	Assay	Un_0006 3/12	174.57	240.225	535	485	72415.4	44362.4		-5.72232
	F04	Unknown	Assay	Un_0006 4/12	177.55	245.437	535	485	107360	65045.1		-9.70699
	F05	Unknown	Assay	Un_0006 5/12	180.15	242.486	535	485	110081	67114		-7.45067
	F06	Unknown	Assay	Un_0006 6/12	182.7	226.456	535	485	117153	73890.3		4.80541
	F07	Unknown	Assay	Un_0006 7/12	185.3	244.513	535	485	61353.8	37245.1		-9.00039
	F08	Unknown	Assay	Un_0006 8/12	187.9	227.274	535	485	125088	78758.9		4.17981
	F09	Unknown	Assay	Un_0006 9/12	190.5	242.729	535	485	109257	66577.2		-7.63667
	F10	Unknown	Assay	Un_0006 10/12	193.1	245.104	535	485	110949	67267.5		-9.45235
	F11	Unknown	Assay	Un_0006 11/12	195.7	232.277	535	485	116726	72721.8		0.354963
	F12	Unknown	Assay	Un_0006 12/12	198.29	103.745	535	485	51020.9	41429.6
	G01	Unknown	Assay	Un_0007 1/12	203.21	249.258	535	485	90761	54542.8		-12.6288
	G02	Unknown	Assay	Un_0007 2/12	206.23	246.287	535	485	85446	51674.9		-10.3569
	G03	Unknown	Assay	Un_0007 3/12	208.84	200.776	535	485	181951	121105		24.4403
	G04	Unknown	Assay	Un_0007 4/12	211.41	99.5467	535	485	18424.5	15088.4		101.838
	G05	Unknown	Assay	Un_0007 5/12	214.01	246.524	535	485	97697.4	59054.3		-10.5383
	G06	Unknown	Assay	Un_0007 6/12	216.62	179.283	535	485	241650	168175		40.8728
	G07	Unknown	Assay	Un_0007 7/12	219.22	231.772	535	485	108406	67610.5		0.741207
	G08	Unknown	Assay	Un_0007 8/12	221.82	245.987	535	485	106322	64340.9		-10.1272
	G09	Unknown	Assay	Un_0007 9/12	224.43	248.116	535	485	104692	63068.3		-11.7555
	G10	Unknown	Assay	Un_0007 10/12	227.03	242.113	535	485	105681	64482.5		-7.16519
	G11	Unknown	Assay	Un_0007 11/12	229.63	238.942	535	485	106103	65176.9		-4.74129
	G12	Unknown	Assay	Un_0007 12/12	232.22	101.8	535	485	51407	41907.6
	H01	Unknown	Assay	Un_0008 1/12	237.5	179.379	535	485	35173.8	24474.2		40.7996
	H02	Unknown	Assay	Un_0008 2/12	240.08	205.941	535	485	34392.3	22645.8		20.4907
	H03	Unknown	Assay	Un_0008 3/12	242.67	232.897	535	485	52233.7	32499.6		-0.118847
	H04	Unknown	Assay	Un_0008 4/12	245.27	234.389	535	485	119104	73872.3		-1.25998
	H05	Unknown	Assay	Un_0008 5/12	247.87	232.482	535	485	65494.6	40786.2		0.197976
	H06	Unknown	Assay	Un_0008 6/12	250.47	247.921	535	485	95800.8	57735.8		-11.6064
	H07	Unknown	Assay	Un_0008 7/12	253.07	236.217	535	485	111646	68978.9		-2.65773
	H08	Unknown	Assay	Un_0008 8/12	255.67	244.237	535	485	94693	57517.5		-8.78978
	H09	Unknown	Assay	Un_0008 9/12	258.26	212.519	535	485	39933.1	25934.9		15.4615
	H10	Unknown	Assay	Un_0008 10/12	260.86	231.885	535	485	154544	96362.2		0.654528
	H11	Unknown	Assay	Un_0008 11/12	263.88	231.597	535	485	120532	75200.8		0.875148
	H12	Unknown	Assay	Un_0008 12/12	266.47	103.859	535	485	49573.9	40245.4

## Sheet: Compunds 89-176
	Well	Type	Group	Sample	Meas. time [s]	mP	Em	Ex	Is	Ip		Inhibition (%)						negative	219.758	positive	100.514
	A01	Unknown	Assay	Un_0001 1/12	0	190.13	535	485	128471	87422.9		24.8462
	A02	Unknown	Assay	Un_0001 2/12	2.58	165.031	535	485	24109.8	17279.3		45.8944
	A03	Unknown	Assay	Un_0001 3/12	5.18	227.068	535	485	100667	63410.3		-6.13002		plate#2: 89~176
	A04	Unknown	Assay	Un_0001 4/12	7.77	209.694	535	485	67759.7	44268.1		8.43934			1	2	3	4	5	6	7	8	9	10	11	12
	A05	Unknown	Assay	Un_0001 5/12	10.37	214.996	535	485	112085	72417.4		3.99293		a	89	90	91	92	93	94	95	96	97	98	99	negative
	A06	Unknown	Assay	Un_0001 6/12	12.97	230.221	535	485	95535.8	59779		-8.77498
	A07	Unknown	Assay	Un_0001 7/12	15.57	229.772	535	485	104859	65674.8		-8.39843		b	100	101	102	103	104	105	106	107	108	109	110	negative
	A08	Unknown	Assay	Un_0001 8/12	18.17	221.964	535	485	112288	71494.7		-1.85016
	A09	Unknown	Assay	Un_0001 9/12	20.77	225.334	535	485	116726	73795.1		-4.67602		c	111	112	113	114	115	116	117	118	119	120	121	negative
	A10	Unknown	Assay	Un_0001 10/12	23.37	237.21	535	485	97278.2	59975.9		-14.636		f
	A11	Unknown	Assay	Un_0001 11/12	26.38	236.973	535	485	98778.2	60931.4		-14.4366		d	122	123	124	125	126	127	128	129	130	131	132	negative
	A12	Unknown	Assay	Un_0001 12/12	28.98	216.877	535	485	121895	78445.9				h
	B01	Unknown	Assay	Un_0002 1/12	33.91	199.801	535	485	115206	76835.9		16.7364		e	133	134	135	136	137	138	139	140	141	142	143	positive
	B02	Unknown	Assay	Un_0002 2/12	36.5	219.118	535	485	112818	72263.6		0.536184		b												Empty
	B03	Unknown	Assay	Un_0002 3/12	39.09	219.424	535	485	70444.9	45093.1		0.280006		f	144	145	146	147	148	149	150	151	152	153	154	positive
	B04	Unknown	Assay	Un_0002 4/12	41.7	230.754	535	485	102838	64275.5		-9.22161		d												Empty
	B05	Unknown	Assay	Un_0002 5/12	44.3	233.204	535	485	95362.5	59295.6		-11.2763		g	155	156	157	158	159	160	161	162	163	164	165	positive
	B06	Unknown	Assay	Un_0002 6/12	46.9	221.506	535	485	114448	72940		-1.46626		f												Empty
	B07	Unknown	Assay	Un_0002 7/12	49.5	241.503	535	485	90725.8	55429		-18.2357		h	166	167	168	169	170	171	172	173	174	175	176	positive
	B08	Unknown	Assay	Un_0002 8/12	52.1	243.858	535	485	93825.4	57036.5		-20.2109		h												Empty
	B09	Unknown	Assay	Un_0002 9/12	54.71	184.091	535	485	167722	115571		29.9107
	B10	Unknown	Assay	Un_0002 10/12	57.69	237.647	535	485	103361	63667		-15.0021
	B11	Unknown	Assay	Un_0002 11/12	60.29	240.78	535	485	83610.2	51160.2		-17.6294
	B12	Unknown	Assay	Un_0002 12/12	62.9	215.384	535	485	117549	75886.4
	C01	Unknown	Assay	Un_0003 1/12	67.82	200.945	535	485	122948	81803.8		15.7769
	C02	Unknown	Assay	Un_0003 2/12	70.41	231.471	535	485	87260.4	54456.9		-9.82319
	C03	Unknown	Assay	Un_0003 3/12	73.01	209.524	535	485	117295	76657		8.58185
	C04	Unknown	Assay	Un_0003 4/12	75.61	220.957	535	485	101870	64999.4		-1.0058
	C05	Unknown	Assay	Un_0003 5/12	78.22	225.139	535	485	106904	67613.6		-4.51271
	C06	Unknown	Assay	Un_0003 6/12	80.82	235.469	535	485	97220.4	60161.8		-13.1755
	C07	Unknown	Assay	Un_0003 7/12	83.42	241.943	535	485	96785	59075.6		-18.6049
	C08	Unknown	Assay	Un_0003 8/12	86.44	235.144	535	485	107345	66473.1		-12.9027
	C09	Unknown	Assay	Un_0003 9/12	89.03	236.756	535	485	70800.3	43693.3		-14.2546
	C10	Unknown	Assay	Un_0003 10/12	91.63	214.065	535	485	92133.6	59643.5		4.77443
	C11	Unknown	Assay	Un_0003 11/12	94.23	213.516	535	485	117524	76167.5		5.23434
	C12	Unknown	Assay	Un_0003 12/12	96.83	220.594	535	485	118985	75977.7
	D01	Unknown	Assay	Un_0004 1/12	101.75	224.628	535	485	93406.9	59140.5		-4.08412
	D02	Unknown	Assay	Un_0004 2/12	104.35	115.347	535	485	135588	107544		87.5607
	D03	Unknown	Assay	Un_0004 3/12	106.95	223.057	535	485	112324	71353.2		-2.76677
	D04	Unknown	Assay	Un_0004 4/12	109.55	198.977	535	485	103242	68974.9		17.4272
	D05	Unknown	Assay	Un_0004 5/12	112.15	224.741	535	485	100860	63844.2		-4.17866
	D06	Unknown	Assay	Un_0004 6/12	114.74	217.219	535	485	62059.9	39910.1		2.12925
	D07	Unknown	Assay	Un_0004 7/12	117.73	241.849	535	485	97748.2	59675.4		-18.5263
	D08	Unknown	Assay	Un_0004 8/12	120.33	238.278	535	485	99303	61085.9		-15.5311
	D09	Unknown	Assay	Un_0004 9/12	122.93	244.702	535	485	104964	63693.5		-20.9188
	D10	Unknown	Assay	Un_0004 10/12	125.53	242.859	535	485	81369.7	49569.9		-19.3726
	D11	Unknown	Assay	Un_0004 11/12	128.12	239.016	535	485	90791.6	55762.8		-16.1499
	D12	Unknown	Assay	Un_0004 12/12	130.73	226.177	535	485	104944	66228.7
	E01	Unknown	Assay	Un_0005 1/12	135.65	221.632	535	485	99825.3	63604.1		-1.57181
	E02	Unknown	Assay	Un_0005 2/12	138.25	224.058	535	485	103733	65757.5		-3.60636
	E03	Unknown	Assay	Un_0005 3/12	140.85	229.496	535	485	99845.2	62571.3		-8.16641
	E04	Unknown	Assay	Un_0005 4/12	143.45	219.726	535	485	115588	73942.9		0.0266735
	E05	Unknown	Assay	Un_0005 5/12	146.46	243.231	535	485	95211.2	57956.1		-19.6853
	E06	Unknown	Assay	Un_0005 6/12	149.07	246.97	535	485	84920	51282.1		-22.821
	E07	Unknown	Assay	Un_0005 7/12	151.65	236.195	535	485	48899.5	30213.4		-13.7848
	E08	Unknown	Assay	Un_0005 8/12	154.26	225.904	535	485	112376	70959.8		-5.15388
	E09	Unknown	Assay	Un_0005 9/12	156.87	234.588	535	485	99072.5	61422.3		-12.4371
	E10	Unknown	Assay	Un_0005 10/12	159.45	202.384	535	485	35914.5	23824.3		14.5696
	E11	Unknown	Assay	Un_0005 11/12	162.05	239.706	535	485	82337.4	50496.3		-16.7293
	E12	Unknown	Assay	Un_0005 12/12	164.64	96.9143	535	485	51299.5	42234.7
	F01	Unknown	Assay	Un_0006 1/12	169.57	-2.97772	535	485	292840	294590		186.789
	F02	Unknown	Assay	Un_0006 2/12	172.16	226.278	535	485	103953	65589.3		-5.46797
	F03	Unknown	Assay	Un_0006 3/12	174.77	231.646	535	485	105926	66081.4		-9.97002
	F04	Unknown	Assay	Un_0006 4/12	177.75	216.06	535	485	124396	80192.8		3.10144
	F05	Unknown	Assay	Un_0006 5/12	180.35	227.556	535	485	108350	68179.4		-6.53953
	F06	Unknown	Assay	Un_0006 6/12	182.95	233.34	535	485	97033	60317		-11.39
	F07	Unknown	Assay	Un_0006 7/12	185.55	239.265	535	485	92583.1	56833		-16.3593
	F08	Unknown	Assay	Un_0006 8/12	188.15	224.771	535	485	123420	78119.9		-4.20417
	F09	Unknown	Assay	Un_0006 9/12	190.76	232.466	535	485	111755	69597.1		-10.6573
	F10	Unknown	Assay	Un_0006 10/12	193.36	211.172	535	485	119834	78046.8		7.20052
	F11	Unknown	Assay	Un_0006 11/12	195.95	249.963	535	485	75740.5	45447.9		-25.3304
	F12	Unknown	Assay	Un_0006 12/12	198.54	109.114	535	485	55873.4	44879.8
	G01	Unknown	Assay	Un_0007 1/12	203.46	211.267	535	485	113324	73792.3		7.12068
	G02	Unknown	Assay	Un_0007 2/12	206.47	153.632	535	485	41210.1	30234		55.4541
	G03	Unknown	Assay	Un_0007 3/12	209.07	235.259	535	485	100232	62052.9		-12.9997
	G04	Unknown	Assay	Un_0007 4/12	211.67	206.948	535	485	141770	93153.5		10.7427
	G05	Unknown	Assay	Un_0007 5/12	214.27	226.596	535	485	106955	67438.3		-5.73476
	G06	Unknown	Assay	Un_0007 6/12	216.87	236.714	535	485	102345	63165.9		-14.22
	G07	Unknown	Assay	Un_0007 7/12	219.46	245.396	535	485	61183.5	37072		-21.5005
	G08	Unknown	Assay	Un_0007 8/12	222.06	218.956	535	485	114544	73393.7		0.672151
	G09	Unknown	Assay	Un_0007 9/12	224.66	213.479	535	485	114529	74232.4		5.26513
	G10	Unknown	Assay	Un_0007 10/12	227.26	211.811	535	485	124298	80846		6.66396
	G11	Unknown	Assay	Un_0007 11/12	229.86	240.143	535	485	121394	74380.1		-17.0952
	G12	Unknown	Assay	Un_0007 12/12	232.46	94.379	535	485	42563.9	35222.5
	H01	Unknown	Assay	Un_0008 1/12	237.76	227.999	535	485	102238	64273.6		-6.9108
	H02	Unknown	Assay	Un_0008 2/12	240.36	241.901	535	485	91725.5	55992.4		-18.5696
	H03	Unknown	Assay	Un_0008 3/12	242.96	231.638	535	485	100826	62900.4		-9.96271
	H04	Unknown	Assay	Un_0008 4/12	245.56	211.866	535	485	117181	76208.5		6.61854
	H05	Unknown	Assay	Un_0008 5/12	248.16	225.102	535	485	119441	75548.6		-4.48208
	H06	Unknown	Assay	Un_0008 6/12	250.76	224.632	535	485	107387	67991.3		-4.08742
	H07	Unknown	Assay	Un_0008 7/12	253.37	237.117	535	485	98925	61003.3		-14.5576
	H08	Unknown	Assay	Un_0008 8/12	255.94	237.089	535	485	76929.8	47442.5		-14.5342
	H09	Unknown	Assay	Un_0008 9/12	258.56	221.649	535	485	113761	72480.9		-1.58635
	H10	Unknown	Assay	Un_0008 10/12	261.16	216.354	535	485	131340	84616.9		2.85433
	H11	Unknown	Assay	Un_0008 11/12	264.18	237.61	535	485	104799	64558.1		-14.9709
	H12	Unknown	Assay	Un_0008 12/12	266.76	101.647	535	485	55656.8	45386.1

## Sheet: Compunds 177-264
	Well	Type	Group	Sample	Meas. time [s]	mP	Em	Ex	Is	Ip		Inhibition (%)						negative	227.964	positive	109.571
	A01	Unknown	Assay	Un_0001 1/12	0	227.838	535	485	87236.2	54861.1		0.106728
	A02	Unknown	Assay	Un_0001 2/12	2.6	239.49	535	485	88011.6	54001		-9.73546
	A03	Unknown	Assay	Un_0001 3/12	5.19	237.596	535	485	96982.3	59744.6		-8.13578		plate#3: 177~264
	A04	Unknown	Assay	Un_0001 4/12	7.79	237.085	535	485	88537.6	54601.5		-7.70388			1	2	3	4	5	6	7	8	9	10	11	12
	A05	Unknown	Assay	Un_0001 5/12	10.38	235.934	535	485	96826.3	59858.9		-6.73208		a	177	178	179	180	181	182	183	184	185	186	187	negative
	A06	Unknown	Assay	Un_0001 6/12	12.97	252.217	535	485	66720.3	39843.2		-20.485
	A07	Unknown	Assay	Un_0001 7/12	15.57	180.844	535	485	64977.5	45075.1		39.7992		b	188	189	190	191	192	193	194	195	196	197	198	negative
	A08	Unknown	Assay	Un_0001 8/12	18.17	234.059	535	485	97363.9	60430.6		-5.1486
	A09	Unknown	Assay	Un_0001 9/12	20.76	159.005	535	485	40195.7	29166.7		58.2453		c	199	200	201	202	203	204	205	206	207	208	209	negative
	A10	Unknown	Assay	Un_0001 10/12	23.36	225.071	535	485	108692	68754.3		2.44313		f
	A11	Unknown	Assay	Un_0001 11/12	26.37	233.26	535	485	97491.1	60612		-4.47316		d	210	211	212	213	214	215	216	217	218	219	220	negative
	A12	Unknown	Assay	Un_0001 12/12	28.96	226.99	535	485	93159.1	58690.7				h
	B01	Unknown	Assay	Un_0002 1/12	33.89	217.218	535	485	105439	67806.9		9.0766		e	221	222	223	224	225	226	227	228	229	230	231	positive
	B02	Unknown	Assay	Un_0002 2/12	36.48	240.409	535	485	66193.2	40534.8		-10.5119		b												Empty
	B03	Unknown	Assay	Un_0002 3/12	39.08	244.172	535	485	91526.8	55602.1		-13.6897		f	232	233	234	235	236	237	238	239	240	241	242	positive
	B04	Unknown	Assay	Un_0002 4/12	41.68	244.873	535	485	92849.4	56321.5		-14.282		d												Empty
	B05	Unknown	Assay	Un_0002 5/12	44.28	244.925	535	485	97681.8	59246.2		-14.3261		g	243	244	245	246	247	248	249	250	251	252	253	positive
	B06	Unknown	Assay	Un_0002 6/12	46.88	238.474	535	485	99816.2	61376		-8.87756		f												Empty
	B07	Unknown	Assay	Un_0002 7/12	49.48	242.25	535	485	94298.4	57520.3		-12.0668		h	254	255	256	257	258	259	260	261	262	263	264	positive
	B08	Unknown	Assay	Un_0002 8/12	52.08	245.679	535	485	93538.4	56642.2		-14.9628		h												Empty
	B09	Unknown	Assay	Un_0002 9/12	54.68	238.501	535	485	91600.1	56320.8		-8.9002
	B10	Unknown	Assay	Un_0002 10/12	57.67	232.161	535	485	96417.8	60084.2		-3.54472
	B11	Unknown	Assay	Un_0002 11/12	60.26	202.469	535	485	40844.7	27090		21.5338
	B12	Unknown	Assay	Un_0002 12/12	62.86	222.443	535	485	105704	67235.1
	C01	Unknown	Assay	Un_0003 1/12	67.77	208.813	535	485	39424.4	25803.9		16.1759
	C02	Unknown	Assay	Un_0003 2/12	70.36	245.031	535	485	87762.5	53217.9		-14.4158
	C03	Unknown	Assay	Un_0003 3/12	72.97	234.827	535	485	97232.5	60251.1		-5.79687
	C04	Unknown	Assay	Un_0003 4/12	75.57	242.261	535	485	92796.4	56602.8		-12.076
	C05	Unknown	Assay	Un_0003 5/12	78.17	238.815	535	485	91339.2	56123		-9.1654
	C06	Unknown	Assay	Un_0003 6/12	80.77	247.837	535	485	82662.5	49826.8		-16.7854
	C07	Unknown	Assay	Un_0003 7/12	83.37	246.205	535	485	83215.3	50334.6		-15.4075
	C08	Unknown	Assay	Un_0003 8/12	86.38	237.89	535	485	98652.8	60735.8		-8.38426
	C09	Unknown	Assay	Un_0003 9/12	88.99	241.447	535	485	94295.8	57616.9		-11.3886
	C10	Unknown	Assay	Un_0003 10/12	91.57	219.01	535	485	68396.2	43819.8		7.56306
	C11	Unknown	Assay	Un_0003 11/12	94.17	241.061	535	485	91583.7	56005.7		-11.0621
	C12	Unknown	Assay	Un_0003 12/12	96.77	231.238	535	485	102996	64308.8
	D01	Unknown	Assay	Un_0004 1/12	101.69	226.52	535	485	90023.8	56771.7		1.21968
	D02	Unknown	Assay	Un_0004 2/12	104.29	241.613	535	485	94586.4	57774.1		-11.5288
	D03	Unknown	Assay	Un_0004 3/12	106.89	243.411	535	485	90102.2	54825.3		-13.047
	D04	Unknown	Assay	Un_0004 4/12	109.49	238.897	535	485	90751.3	55752.1		-9.23444
	D05	Unknown	Assay	Un_0004 5/12	112.09	228.936	535	485	99164	62217.9		-0.820936
	D06	Unknown	Assay	Un_0004 6/12	114.7	186.754	535	485	105869	72548.7		34.8081
	D07	Unknown	Assay	Un_0004 7/12	117.68	238.593	535	485	89640.6	55105.3		-8.97746
	D08	Unknown	Assay	Un_0004 8/12	120.27	242.291	535	485	68081.7	41525		-12.1012
	D09	Unknown	Assay	Un_0004 9/12	122.86	240.329	535	485	77464.3	47445		-10.4439
	D10	Unknown	Assay	Un_0004 10/12	125.46	243.842	535	485	92812.6	56422.7		-13.4117
	D11	Unknown	Assay	Un_0004 11/12	128.06	239.989	535	485	92828.1	56896		-10.1567
	D12	Unknown	Assay	Un_0004 12/12	130.65	231.184	535	485	100379	62681.8
	E01	Unknown	Assay	Un_0005 1/12	135.57	233.937	535	485	76678.9	47604.4		-5.0454
	E02	Unknown	Assay	Un_0005 2/12	138.17	244.044	535	485	87762.9	53330		-13.5821
	E03	Unknown	Assay	Un_0005 3/12	140.77	242.881	535	485	90653.1	55222.6		-12.6
	E04	Unknown	Assay	Un_0005 4/12	143.37	237.931	535	485	94838.1	58382.2		-8.41887
	E05	Unknown	Assay	Un_0005 5/12	146.39	237.732	535	485	92836	57173.8		-8.25096
	E06	Unknown	Assay	Un_0005 6/12	148.99	234.777	535	485	83366.1	51664.1		-5.75473
	E07	Unknown	Assay	Un_0005 7/12	151.59	244.165	535	485	91881	55818.1		-13.6839
	E08	Unknown	Assay	Un_0005 8/12	154.2	185.081	535	485	237537	163342		36.2211
	E09	Unknown	Assay	Un_0005 9/12	156.8	234.495	535	485	94378.9	58524		-5.51609
	E10	Unknown	Assay	Un_0005 10/12	159.39	219.66	535	485	74871.4	47902.8		7.01371
	E11	Unknown	Assay	Un_0005 11/12	161.99	244.049	535	485	90386	54923.4		-13.5861
	E12	Unknown	Assay	Un_0005 12/12	164.58	106.494	535	485	47413.1	38286.6
	F01	Unknown	Assay	Un_0006 1/12	169.5	223.881	535	485	112424	71293.2		3.44856
	F02	Unknown	Assay	Un_0006 2/12	172.1	246.197	535	485	84920.3	51366.8		-15.4006
	F03	Unknown	Assay	Un_0006 3/12	174.7	235.294	535	485	105363	65224.8		-6.19166
	F04	Unknown	Assay	Un_0006 4/12	177.68	246.859	535	485	73771.8	44560.4		-15.9599
	F05	Unknown	Assay	Un_0006 5/12	180.28	241.224	535	485	94149	57554.5		-11.1999
	F06	Unknown	Assay	Un_0006 6/12	182.87	205.549	535	485	44996.8	29652.7		18.933
	F07	Unknown	Assay	Un_0006 7/12	185.47	240.689	535	485	89188.7	54584.1		-10.7486
	F08	Unknown	Assay	Un_0006 8/12	188.06	240.942	535	485	79317	48516.5		-10.9621
	F09	Unknown	Assay	Un_0006 9/12	190.66	235.289	535	485	98511.7	60984.1		-6.18706
	F10	Unknown	Assay	Un_0006 10/12	193.26	245.165	535	485	74713.6	45292.3		-14.5292
	F11	Unknown	Assay	Un_0006 11/12	195.86	211.982	535	485	112210	72957.9		13.4994
	F12	Unknown	Assay	Un_0006 12/12	198.45	109.307	535	485	54176.7	43500
	G01	Unknown	Assay	Un_0007 1/12	203.37	226.32	535	485	91579.2	57776.9		1.38836
	G02	Unknown	Assay	Un_0007 2/12	206.38	243.839	535	485	92650.9	56324.8		-13.4089
	G03	Unknown	Assay	Un_0007 3/12	208.98	238.332	535	485	94263.5	57979.2		-8.75731
	G04	Unknown	Assay	Un_0007 4/12	211.58	238.292	535	485	95513.6	58753.1		-8.72345
	G05	Unknown	Assay	Un_0007 5/12	214.19	218.276	535	485	90952.8	58361.2		8.18319
	G06	Unknown	Assay	Un_0007 6/12	216.78	246.094	535	485	96876.5	58611.8		-15.3133
	G07	Unknown	Assay	Un_0007 7/12	219.38	241.583	535	485	99032.1	60493.5		-11.5029
	G08	Unknown	Assay	Un_0007 8/12	221.99	234.793	535	485	96214.1	59624.3		-5.76834
	G09	Unknown	Assay	Un_0007 9/12	224.59	225.037	535	485	92330.5	58408.6		2.47205
	G10	Unknown	Assay	Un_0007 10/12	227.19	235.341	535	485	101542	62853.4		-6.23104
	G11	Unknown	Assay	Un_0007 11/12	229.79	236.683	535	485	97855	60399		-7.36437
	G12	Unknown	Assay	Un_0007 12/12	232.38	109.455	535	485	51478.4	41321
	H01	Unknown	Assay	Un_0008 1/12	237.68	230.367	535	485	95181	59538.7		-2.02969
	H02	Unknown	Assay	Un_0008 2/12	240.27	243.67	535	485	73299.8	44576.8		-13.2661
	H03	Unknown	Assay	Un_0008 3/12	242.87	231.158	535	485	101112	63143		-2.69821
	H04	Unknown	Assay	Un_0008 4/12	245.47	214.368	535	485	117717	76156.9		11.4835
	H05	Unknown	Assay	Un_0008 5/12	248.08	213.05	535	485	102769	66670.2		12.5969
	H06	Unknown	Assay	Un_0008 6/12	250.68	230.452	535	485	100156	62639.5		-2.1013
	H07	Unknown	Assay	Un_0008 7/12	253.28	231.145	535	485	102854	64232.4		-2.68704
	H08	Unknown	Assay	Un_0008 8/12	255.87	214.509	535	485	57019.3	36877.6		11.3649
	H09	Unknown	Assay	Un_0008 9/12	258.46	242.155	535	485	56887.1	34707.1		-11.9865
	H10	Unknown	Assay	Un_0008 10/12	261.06	243.975	535	485	94465.7	57411.5		-13.5235
	H11	Unknown	Assay	Un_0008 11/12	264.07	227.735	535	485	103134	64872.7		0.193416
	H12	Unknown	Assay	Un_0008 12/12	266.66	113.027	535	485	52769.8	42052.3

## Sheet: Compunds 265-352
	Well	Type	Group	Sample	Meas. time [s]	mP	Em	Ex	Is	Ip		Inhibition (%)						negative	205.02	positive	97.5788
	A01	Unknown	Assay	Un_0001 1/12	0	199.009	535	485	130700	87313.6		5.59505
	A02	Unknown	Assay	Un_0001 2/12	2.6	207.133	535	485	118582	77887.1		-1.96706
	A03	Unknown	Assay	Un_0001 3/12	5.2	218.32	535	485	99069.4	63563.4		-12.379		plate#4: 265~352
	A04	Unknown	Assay	Un_0001 4/12	7.8	224.631	535	485	113515	71871.6		-18.2528			1	2	3	4	5	6	7	8	9	10	11	12
	A05	Unknown	Assay	Un_0001 5/12	10.4	213.575	535	485	112098	72642		-7.9626		a	265	266	267	268	269	270	271	272	273	274	275	negative
	A06	Unknown	Assay	Un_0001 6/12	13	199.294	535	485	119016	79460.6		5.32912
	A07	Unknown	Assay	Un_0001 7/12	15.6	212.43	535	485	113884	73976.7		-6.89717		b	276	277	278	279	280	281	282	283	284	285	286	negative
	A08	Unknown	Assay	Un_0001 8/12	18.2	203.4	535	485	117715	77922.3		1.50773
	A09	Unknown	Assay	Un_0001 9/12	20.8	205.7	535	485	122457	80673.2		-0.632634		c	287	288	289	290	291	292	293	294	295	296	297	negative
	A10	Unknown	Assay	Un_0001 10/12	23.4	211.005	535	485	123502	80463.9		-5.57078		f
	A11	Unknown	Assay	Un_0001 11/12	26.41	221.123	535	485	111485	71109.1		-14.9882		d	298	299	300	301	302	303	304	305	306	307	308	negative
	A12	Unknown	Assay	Un_0001 12/12	29.01	205.387	535	485	128264	84554.3				h
	B01	Unknown	Assay	Un_0002 1/12	33.94	206.32	535	485	122689	80721.7		-1.20971		e	309	310	311	312	313	314	315	316	317	318	319	positive
	B02	Unknown	Assay	Un_0002 2/12	36.53	238.158	535	485	102345	62973.4		-30.8431		b												Empty
	B03	Unknown	Assay	Un_0002 3/12	39.13	239.434	535	485	96487.3	59208.4		-32.031		f	320	321	322	323	324	325	326	327	328	329	330	positive
	B04	Unknown	Assay	Un_0002 4/12	41.73	243.273	535	485	94631.1	57597.9		-35.6038		d												Empty
	B05	Unknown	Assay	Un_0002 5/12	44.33	241.757	535	485	92506.2	56486.2		-34.1931		g	331	332	333	334	335	336	337	338	339	340	341	positive
	B06	Unknown	Assay	Un_0002 6/12	46.94	233.88	535	485	100191	62208.9		-26.8614		f												Empty
	B07	Unknown	Assay	Un_0002 7/12	49.54	241.085	535	485	89149	54514		-33.5674		h	342	343	344	345	346	347	348	349	350	351	352	positive
	B08	Unknown	Assay	Un_0002 8/12	52.14	226.661	535	485	112587	70979.6		-20.142		h												Empty
	B09	Unknown	Assay	Un_0002 9/12	54.74	238.466	535	485	100711	61927.4		-31.1299
	B10	Unknown	Assay	Un_0002 10/12	57.72	238.41	535	485	93657.7	57597.1		-31.0773
	B11	Unknown	Assay	Un_0002 11/12	60.32	220.209	535	485	125415	80148.2		-14.1372
	B12	Unknown	Assay	Un_0002 12/12	62.92	210.835	535	485	123197	80293.9
	C01	Unknown	Assay	Un_0003 1/12	67.83	189.407	535	485	123759	84343.3		14.532
	C02	Unknown	Assay	Un_0003 2/12	70.44	227.548	535	485	105818	66587.7		-20.9681
	C03	Unknown	Assay	Un_0003 3/12	73.04	199.092	535	485	139848	93408.7		5.51735
	C04	Unknown	Assay	Un_0003 4/12	75.64	238.191	535	485	98364.7	60519.8		-30.874
	C05	Unknown	Assay	Un_0003 5/12	78.24	238.027	535	485	100085	61599.9		-30.7213
	C06	Unknown	Assay	Un_0003 6/12	80.84	242.256	535	485	80335	49002.3		-34.657
	C07	Unknown	Assay	Un_0003 7/12	83.45	225.955	535	485	109554	69170		-19.4854
	C08	Unknown	Assay	Un_0003 8/12	86.46	219.553	535	485	117835	75407.9		-13.5268
	C09	Unknown	Assay	Un_0003 9/12	89.07	228.511	535	485	100483	63101.9		-21.8637
	C10	Unknown	Assay	Un_0003 10/12	91.66	222.419	535	485	114868	73067.5		-16.1941
	C11	Unknown	Assay	Un_0003 11/12	94.27	226.102	535	485	111261	70226.6		-19.6216
	C12	Unknown	Assay	Un_0003 12/12	96.87	199.923	535	485	129135	86104
	D01	Unknown	Assay	Un_0004 1/12	101.79	239.879	535	485	91297.7	55971		-32.4451
	D02	Unknown	Assay	Un_0004 2/12	104.38	236.642	535	485	107190	66166.6		-29.4322
	D03	Unknown	Assay	Un_0004 3/12	106.99	229.893	535	485	102912	64439.1		-23.1508
	D04	Unknown	Assay	Un_0004 4/12	109.59	230.642	535	485	96040.3	60041.3		-23.8478
	D05	Unknown	Assay	Un_0004 5/12	112.19	228.346	535	485	98445.8	61844.2		-21.7107
	D06	Unknown	Assay	Un_0004 6/12	114.79	236.034	535	485	96611.8	59713.7		-28.866
	D07	Unknown	Assay	Un_0004 7/12	117.77	234.033	535	485	90220.3	55999.9		-27.0041
	D08	Unknown	Assay	Un_0004 8/12	120.37	226.21	535	485	118893	75026.5		-19.7224
	D09	Unknown	Assay	Un_0004 9/12	122.96	209.063	535	485	119716	78315		-3.76331
	D10	Unknown	Assay	Un_0004 10/12	125.57	229.604	535	485	103528	64864.1		-22.8816
	D11	Unknown	Assay	Un_0004 11/12	128.17	230.583	535	485	105862	66189.6		-23.7922
	D12	Unknown	Assay	Un_0004 12/12	130.77	203.935	535	485	125300	82850.6
	E01	Unknown	Assay	Un_0005 1/12	135.7	216.621	535	485	114112	73476.4		-10.7973
	E02	Unknown	Assay	Un_0005 2/12	138.3	218.28	535	485	115102	73855.9		-12.342
	E03	Unknown	Assay	Un_0005 3/12	140.89	211.067	535	485	53073	34573.7		-5.62803
	E04	Unknown	Assay	Un_0005 4/12	143.49	212.354	535	485	110848	72015.9		-6.82649
	E05	Unknown	Assay	Un_0005 5/12	146.51	241.872	535	485	91435	55818.5		-34.2999
	E06	Unknown	Assay	Un_0005 6/12	149.11	230.561	535	485	99928.9	62483.1		-23.7718
	E07	Unknown	Assay	Un_0005 7/12	151.71	240.805	535	485	89089.7	54510.1		-33.3071
	E08	Unknown	Assay	Un_0005 8/12	154.31	220.969	535	485	107034	68292.3		-14.8442
	E09	Unknown	Assay	Un_0005 9/12	156.9	234.285	535	485	103727	64349.1		-27.2385
	E10	Unknown	Assay	Un_0005 10/12	159.51	229.834	535	485	106224	66521.3		-23.0953
	E11	Unknown	Assay	Un_0005 11/12	162.11	212.282	535	485	121124	78704.1		-6.75949
	E12	Unknown	Assay	Un_0005 12/12	164.7	96.3633	535	485	43846.2	36138.6
	F01	Unknown	Assay	Un_0006 1/12	169.62	195.104	535	485	137319	92483.8		9.22948
	F02	Unknown	Assay	Un_0006 2/12	172.22	205.794	535	485	123559	81383.2		-0.72052
	F03	Unknown	Assay	Un_0006 3/12	174.82	220.397	535	485	117702	75189.2		-14.3125
	F04	Unknown	Assay	Un_0006 4/12	177.81	212.501	535	485	122654	79661.4		-6.96291
	F05	Unknown	Assay	Un_0006 5/12	180.41	229.405	535	485	92849.9	58198.6		-22.6964
	F06	Unknown	Assay	Un_0006 6/12	183.01	239.865	535	485	101749	62380.1		-32.4314
	F07	Unknown	Assay	Un_0006 7/12	185.61	235.861	535	485	95277.1	58910.3		-28.7052
	F08	Unknown	Assay	Un_0006 8/12	188.21	231.176	535	485	108341	67655		-24.3448
	F09	Unknown	Assay	Un_0006 9/12	190.81	213.551	535	485	130408	84511.5		-7.94023
	F10	Unknown	Assay	Un_0006 10/12	193.41	215.87	535	485	123546	79676.4		-10.0989
	F11	Unknown	Assay	Un_0006 11/12	196.01	222.445	535	485	120026	76344		-16.2187
	F12	Unknown	Assay	Un_0006 12/12	198.6	95.2876	535	485	60772.8	50198.6
	G01	Unknown	Assay	Un_0007 1/12	203.53	204.187	535	485	126627	83684.1		0.775433
	G02	Unknown	Assay	Un_0007 2/12	206.54	243.888	535	485	89315.5	54291.5		-36.1761
	G03	Unknown	Assay	Un_0007 3/12	209.14	233.276	535	485	124754	77559.1		-26.2993
	G04	Unknown	Assay	Un_0007 4/12	211.74	229.137	535	485	106836	67002.8		-22.4468
	G05	Unknown	Assay	Un_0007 5/12	214.34	229.358	535	485	107414	67334		-22.6529
	G06	Unknown	Assay	Un_0007 6/12	216.95	225.571	535	485	120886	76387.2		-19.1278
	G07	Unknown	Assay	Un_0007 7/12	219.55	241.712	535	485	102321	62485.1		-34.1513
	G08	Unknown	Assay	Un_0007 8/12	222.15	228.046	535	485	105151	66098		-21.4316
	G09	Unknown	Assay	Un_0007 9/12	224.75	231.189	535	485	104546	65283.6		-24.3566
	G10	Unknown	Assay	Un_0007 10/12	227.35	211.596	535	485	140629	91509.1		-6.12104
	G11	Unknown	Assay	Un_0007 11/12	229.95	204.998	535	485	129871	85682.7		0.02044
	G12	Unknown	Assay	Un_0007 12/12	232.54	92.5017	535	485	56474.2	46910.9
	H01	Unknown	Assay	Un_0008 1/12	237.84	201.739	535	485	127027	84378.3		3.05328
	H02	Unknown	Assay	Un_0008 2/12	240.44	206.244	535	485	124569	81971.2		-1.13917
	H03	Unknown	Assay	Un_0008 3/12	243.03	201.035	535	485	77515.2	51565.5		3.70918
	H04	Unknown	Assay	Un_0008 4/12	245.63	219.411	535	485	116773	74750.4		-13.3942
	H05	Unknown	Assay	Un_0008 5/12	248.24	229.238	535	485	104362	65437.5		-22.5413
	H06	Unknown	Assay	Un_0008 6/12	250.84	213.067	535	485	112790	73168.7		-7.48995
	H07	Unknown	Assay	Un_0008 7/12	253.44	217.248	535	485	116079	74644.9		-11.3814
	H08	Unknown	Assay	Un_0008 8/12	256.04	206.282	535	485	131273	86375.7		-1.17459
	H09	Unknown	Assay	Un_0008 9/12	258.63	193.756	535	485	142626	96327.2		10.484
	H10	Unknown	Assay	Un_0008 10/12	261.24	197.603	535	485	144094	96543.2		6.9035
	H11	Unknown	Assay	Un_0008 11/12	264.26	205.052	535	485	136845	90273.7		-0.0302036
	H12	Unknown	Assay	Un_0008 12/12	266.85	106.163	535	485	63045.8	50944.3

## Sheet: Compunds 353-440
	Well	Type	Group	Sample	Meas. time [s]	mP	Em	Ex	Is	Ip		Inhibition (%)						negative	227.477	positive	102.017
	A01	Unknown	Assay	Un_0001 1/12	0	211.908	535	485	116167	75542.2		12.4097
	A02	Unknown	Assay	Un_0001 2/12	2.6	223.437	535	485	111143	70546.6		3.22015
	A03	Unknown	Assay	Un_0001 3/12	5.2	217.102	535	485	108147	69565.1		8.27011		plate#5: 353~440
	A04	Unknown	Assay	Un_0001 4/12	7.8	239.516	535	485	81272.7	49863.5		-9.59541			1	2	3	4	5	6	7	8	9	10	11	12
	A05	Unknown	Assay	Un_0001 5/12	10.4	225.868	535	485	108694	68640.1		1.28263		a	353	354	355	356	357	358	359	360	361	362	363	negative
	A06	Unknown	Assay	Un_0001 6/12	13	233.672	535	485	108702	67523.3		-4.93719
	A07	Unknown	Assay	Un_0001 7/12	15.59	189.347	535	485	54551.9	37182.3		30.3922		b	364	365	366	367	368	369	370	371	372	373	374	negative
	A08	Unknown	Assay	Un_0001 8/12	18.18	222.862	535	485	53055.4	33717.1		3.67868
	A09	Unknown	Assay	Un_0001 9/12	20.78	219.129	535	485	117042	74967.4		6.65415		c	375	376	377	378	379	380	381	382	383	384	385	negative
	A10	Unknown	Assay	Un_0001 10/12	23.38	224.084	535	485	115810	73408.8		2.70513		f
	A11	Unknown	Assay	Un_0001 11/12	26.39	224.011	535	485	106538	67542		2.76323		d	386	387	388	389	390	391	392	393	394	395	396	negative
	A12	Unknown	Assay	Un_0001 12/12	28.99	233.115	535	485	104836	65198.5				h
	B01	Unknown	Assay	Un_0002 1/12	33.91	199.602	535	485	135183	90196.8		22.2186		e	397	398	399	400	401	402	403	404	405	406	407	positive
	B02	Unknown	Assay	Un_0002 2/12	36.51	231.128	535	485	108671	67867.6		-2.91012		b												Empty
	B03	Unknown	Assay	Un_0002 3/12	39.11	221.088	535	485	120859	77094		5.09287		f	408	409	410	411	412	413	414	415	416	417	418	positive
	B04	Unknown	Assay	Un_0002 4/12	41.71	230.322	535	485	113941	71280.3		-2.26703		d												Empty
	B05	Unknown	Assay	Un_0002 5/12	44.32	245.184	535	485	96965.6	58779.4		-14.1134		g	419	420	421	422	423	424	425	426	427	428	429	positive
	B06	Unknown	Assay	Un_0002 6/12	46.92	230.808	535	485	114612	71626.6		-2.65455		f												Empty
	B07	Unknown	Assay	Un_0002 7/12	49.52	233.877	535	485	110210	68430.4		-5.101		h	430	431	432	433	434	435	436	437	438	439	440	positive
	B08	Unknown	Assay	Un_0002 8/12	52.12	248.847	535	485	94256.8	56693.3		-17.033		h												Empty
	B09	Unknown	Assay	Un_0002 9/12	54.72	235.195	535	485	113165	70069.3		-6.15168
	B10	Unknown	Assay	Un_0002 10/12	57.7	242.905	535	485	106376	64797.3		-12.2964
	B11	Unknown	Assay	Un_0002 11/12	60.29	207.301	535	485	62733	41189.7		16.0817
	B12	Unknown	Assay	Un_0002 12/12	62.89	220.791	535	485	121597	77613
	C01	Unknown	Assay	Un_0003 1/12	67.82	215.558	535	485	120024	77455.9		9.50032
	C02	Unknown	Assay	Un_0003 2/12	70.4	209.078	535	485	43490	28449.1		14.6653
	C03	Unknown	Assay	Un_0003 3/12	73.01	203.391	535	485	139903	92611.3		19.1981
	C04	Unknown	Assay	Un_0003 4/12	75.6	228.361	535	485	74244.9	46639.6		-0.70426
	C05	Unknown	Assay	Un_0003 5/12	78.2	213.262	535	485	137532	89182.6		11.3304
	C06	Unknown	Assay	Un_0003 6/12	80.8	234.874	535	485	108061	66954.6		-5.89563
	C07	Unknown	Assay	Un_0003 7/12	83.4	227.173	535	485	109530	68977.9		0.242949
	C08	Unknown	Assay	Un_0003 8/12	86.42	181.786	535	485	146727	101587		36.4189
	C09	Unknown	Assay	Un_0003 9/12	89.02	226.056	535	485	116227	73368.1		1.13284
	C10	Unknown	Assay	Un_0003 10/12	91.62	224.073	535	485	87306.3	55342.5		2.71319
	C11	Unknown	Assay	Un_0003 11/12	94.22	220.794	535	485	111604	71234.2		5.32746
	C12	Unknown	Assay	Un_0003 12/12	96.82	221.035	535	485	117074	74688.1
	D01	Unknown	Assay	Un_0004 1/12	101.74	230.296	535	485	106504	66631.5		-2.24665
	D02	Unknown	Assay	Un_0004 2/12	104.34	237.12	535	485	101649	62682.9		-7.68588
	D03	Unknown	Assay	Un_0004 3/12	106.93	214.369	535	485	52450.1	33932.4		10.4485
	D04	Unknown	Assay	Un_0004 4/12	109.53	245.244	535	485	81636.1	49480.5		-14.1613
	D05	Unknown	Assay	Un_0004 5/12	112.14	244.677	535	485	94181	57153.1		-13.7088
	D06	Unknown	Assay	Un_0004 6/12	114.74	233.259	535	485	105898	65838.7		-4.60838
	D07	Unknown	Assay	Un_0004 7/12	117.73	240.499	535	485	104540	64004.9		-10.3786
	D08	Unknown	Assay	Un_0004 8/12	120.33	228.646	535	485	123437	77494.6		-0.931613
	D09	Unknown	Assay	Un_0004 9/12	122.92	233.734	535	485	68096.8	42294.6		-4.98674
	D10	Unknown	Assay	Un_0004 10/12	125.52	240.518	535	485	106027	64912.7		-10.3938
	D11	Unknown	Assay	Un_0004 11/12	128.12	238.593	535	485	101945	62669.3		-8.85962
	D12	Unknown	Assay	Un_0004 12/12	130.71	234.969	535	485	102630	63576.9
	E01	Unknown	Assay	Un_0005 1/12	135.64	228.011	535	485	113063	71077		-0.425225
	E02	Unknown	Assay	Un_0005 2/12	138.24	237.425	535	485	103739	63929.9		-7.92925
	E03	Unknown	Assay	Un_0005 3/12	140.84	236.313	535	485	110682	68370.1		-7.04227
	E04	Unknown	Assay	Un_0005 4/12	143.43	147.741	535	485	45803.6	34011.6		63.5546
	E05	Unknown	Assay	Un_0005 5/12	146.43	241.69	535	485	61463.6	37536.3		-11.3284
	E06	Unknown	Assay	Un_0005 6/12	149.04	247.28	535	485	101599	61313.6		-15.7842
	E07	Unknown	Assay	Un_0005 7/12	151.64	212.175	535	485	123855	80496.5		12.1967
	E08	Unknown	Assay	Un_0005 8/12	154.24	220.886	535	485	112664	71897		5.25348
	E09	Unknown	Assay	Un_0005 9/12	156.84	196.284	535	485	136709	91846.9		24.8628
	E10	Unknown	Assay	Un_0005 10/12	159.44	238.304	535	485	109636	67438.3		-8.62929
	E11	Unknown	Assay	Un_0005 11/12	162.04	237.987	535	485	103482	63695.5		-8.37703
	E12	Unknown	Assay	Un_0005 12/12	164.63	101.772	535	485	46160.3	37632.5
	F01	Unknown	Assay	Un_0006 1/12	169.55	225.637	535	485	110726	69957		1.46657
	F02	Unknown	Assay	Un_0006 2/12	172.15	230.742	535	485	106352	66473.7		-2.60245
	F03	Unknown	Assay	Un_0006 3/12	174.75	230.569	535	485	111268	69572.3		-2.46384
	F04	Unknown	Assay	Un_0006 4/12	177.74	241.334	535	485	107900	65945.1		-11.0446
	F05	Unknown	Assay	Un_0006 5/12	180.34	194.612	535	485	112994	76179		26.1955
	F06	Unknown	Assay	Un_0006 6/12	182.94	246.458	535	485	106090	64136.3		-15.1283
	F07	Unknown	Assay	Un_0006 7/12	185.54	242.887	535	485	101713	61959.3		-12.2827
	F08	Unknown	Assay	Un_0006 8/12	188.14	228.031	535	485	132180	83091.1		-0.441375
	F09	Unknown	Assay	Un_0006 9/12	190.74	234.608	535	485	115218	71428.8		-5.68347
	F10	Unknown	Assay	Un_0006 10/12	193.35	228.87	535	485	119688	75105.4		-1.11033
	F11	Unknown	Assay	Un_0006 11/12	195.95	226.159	535	485	108619	68550.4		1.05088
	F12	Unknown	Assay	Un_0006 12/12	198.54	101.975	535	485	71236.1	58051.9
	G01	Unknown	Assay	Un_0007 1/12	203.46	232.469	535	485	105434	65659.8		-3.97882
	G02	Unknown	Assay	Un_0007 2/12	206.47	234.476	535	485	81457.3	50513.3		-5.5787
	G03	Unknown	Assay	Un_0007 3/12	209.07	240.936	535	485	97062.4	59371.8		-10.7272
	G04	Unknown	Assay	Un_0007 4/12	211.67	241.486	535	485	101012	61715.4		-11.166
	G05	Unknown	Assay	Un_0007 5/12	214.27	243.708	535	485	101950	61995.2		-12.937
	G06	Unknown	Assay	Un_0007 6/12	216.87	243.766	535	485	97827.4	59481		-12.9828
	G07	Unknown	Assay	Un_0007 7/12	219.48	224.335	535	485	186860	118384		2.50497
	G08	Unknown	Assay	Un_0007 8/12	222.08	242.706	535	485	92116	56134.7		-12.138
	G09	Unknown	Assay	Un_0007 9/12	224.69	237.492	535	485	108117	66618.9		-7.98204
	G10	Unknown	Assay	Un_0007 10/12	227.29	231.558	535	485	113235	70653.8		-3.2527
	G11	Unknown	Assay	Un_0007 11/12	229.89	141.148	535	485	96412.9	72562.4		68.8099
	G12	Unknown	Assay	Un_0007 12/12	232.48	98.4285	535	485	47092.1	38652.4
	H01	Unknown	Assay	Un_0008 1/12	237.79	229.663	535	485	87860.6	55041.3		-1.74219
	H02	Unknown	Assay	Un_0008 2/12	240.37	227.229	535	485	77380.3	48725.4		0.197802
	H03	Unknown	Assay	Un_0008 3/12	242.96	237.442	535	485	65462.8	40340.6		-7.94263
	H04	Unknown	Assay	Un_0008 4/12	245.56	227.993	535	485	112937	71000.5		-0.411139
	H05	Unknown	Assay	Un_0008 5/12	248.17	199.704	535	485	138006	92060.8		22.137
	H06	Unknown	Assay	Un_0008 6/12	250.76	233.649	535	485	108773	67570.3		-4.91931
	H07	Unknown	Assay	Un_0008 7/12	253.37	230.84	535	485	110825	69255.1		-2.68046
	H08	Unknown	Assay	Un_0008 8/12	255.97	225.214	535	485	117752	74462.8		1.80387
	H09	Unknown	Assay	Un_0008 9/12	258.56	237.554	535	485	76792.5	47311.2		-8.03149
	H10	Unknown	Assay	Un_0008 10/12	261.16	229.339	535	485	113520	71164.3		-1.48383
	H11	Unknown	Assay	Un_0008 11/12	264.18	212.912	535	485	131733	85484.8		11.6095
	H12	Unknown	Assay	Un_0008 12/12	266.76	105.89	535	485	64167.1	51879

## Sheet: Compunds 441-528
	Well	Type	Group	Sample	Meas. time [s]	mP	Em	Ex	Is	Ip		Inhibition (%)						negative	203.795	positive	94.1001
	A01	Unknown	Assay	Un_0001 1/12	0	181.387	535	485	128189	88825.6		20.4278
	A02	Unknown	Assay	Un_0001 2/12	2.6	223.901	535	485	99383.6	63021.1		-18.3282
	A03	Unknown	Assay	Un_0001 3/12	5.2	209.865	535	485	122502	80003.3		-5.53279		plate#6: 441~528
	A04	Unknown	Assay	Un_0001 4/12	7.8	211.564	535	485	110390	71837.6		-7.08194			1	2	3	4	5	6	7	8	9	10	11	12
	A05	Unknown	Assay	Un_0001 5/12	10.4	217.931	535	485	103280	66319.1		-12.8858		a	441	442	443	444	445	446	447	448	449	450	451	negative
	A06	Unknown	Assay	Un_0001 6/12	13	233.424	535	485	85831.7	53344.6		-27.01
	A07	Unknown	Assay	Un_0001 7/12	15.6	222.561	535	485	115179	73243.7		-17.107		b	452	453	454	455	456	457	458	459	460	461	462	negative
	A08	Unknown	Assay	Un_0001 8/12	18.2	212.638	535	485	107933	70080.3		-8.06141
	A09	Unknown	Assay	Un_0001 9/12	20.8	227.462	535	485	94704.6	59605		-21.575		c	463	464	465	466	467	468	469	470	471	472	473	negative
	A10	Unknown	Assay	Un_0001 10/12	23.4	196.052	535	485	146072	98185		7.05929		f
	A11	Unknown	Assay	Un_0001 11/12	26.41	234.281	535	485	100070	62081.1		-27.7915		d	474	475	476	477	478	479	480	481	482	483	484	negative
	A12	Unknown	Assay	Un_0001 12/12	29.01	204.197	535	485	126964	83905.4				h
	B01	Unknown	Assay	Un_0002 1/12	33.93	216.029	535	485	93961.2	60576.5		-11.1528		e	485	486	487	488	489	490	491	492	493	494	495	positive
	B02	Unknown	Assay	Un_0002 2/12	36.53	244.261	535	485	90518.9	54979.3		-36.8895		b												Empty
	B03	Unknown	Assay	Un_0002 3/12	39.13	216.128	535	485	111604	71935.6		-11.2424		f	496	497	498	499	500	501	502	503	504	505	506	positive
	B04	Unknown	Assay	Un_0002 4/12	41.73	229.233	535	485	103475	64882.1		-23.1896		d												Empty
	B05	Unknown	Assay	Un_0002 5/12	44.33	224.495	535	485	104108	65934.4		-18.8697		g	507	508	509	510	511	512	513	514	515	516	517	positive
	B06	Unknown	Assay	Un_0002 6/12	46.93	234.158	535	485	97297.5	60376.8		-27.679		f												Empty
	B07	Unknown	Assay	Un_0002 7/12	49.53	229.838	535	485	107254	67165.6		-23.7408		h	518	519	520	521	522	523	524	525	526	527	528	positive
	B08	Unknown	Assay	Un_0002 8/12	52.13	215.639	535	485	102276	65991		-10.7972		h												Empty
	B09	Unknown	Assay	Un_0002 9/12	54.73	236.326	535	485	102394	63248.7		-29.655
	B10	Unknown	Assay	Un_0002 10/12	57.72	230.793	535	485	100085	62550		-24.6113
	B11	Unknown	Assay	Un_0002 11/12	60.32	240.239	535	485	101362	62093.4		-33.2222
	B12	Unknown	Assay	Un_0002 12/12	62.92	199.913	535	485	120387	80272.6
	C01	Unknown	Assay	Un_0003 1/12	67.83	205.3	535	485	107351	70780.6		-1.37192
	C02	Unknown	Assay	Un_0003 2/12	70.44	197.473	535	485	119127	79837.2		5.76332
	C03	Unknown	Assay	Un_0003 3/12	73.04	220.736	535	485	111517	71187.5		-15.4431
	C04	Unknown	Assay	Un_0003 4/12	75.64	226.38	535	485	100755	63557.7		-20.5887
	C05	Unknown	Assay	Un_0003 5/12	78.24	217.983	535	485	106482	68367.5		-12.9339
	C06	Unknown	Assay	Un_0003 6/12	80.84	194.47	535	485	117970	79556.8		8.50119
	C07	Unknown	Assay	Un_0003 7/12	83.44	248.276	535	485	81951.3	49351.9		-40.549
	C08	Unknown	Assay	Un_0003 8/12	86.46	209.168	535	485	106766	69828.4		-4.89783
	C09	Unknown	Assay	Un_0003 9/12	89.06	223.909	535	485	106111	67285.9		-18.3357
	C10	Unknown	Assay	Un_0003 10/12	91.66	240.157	535	485	109714	67221.6		-33.1482
	C11	Unknown	Assay	Un_0003 11/12	94.26	225.752	535	485	111113	70184.7		-20.0163
	C12	Unknown	Assay	Un_0003 12/12	96.86	190.934	535	485	129690	88105.3
	D01	Unknown	Assay	Un_0004 1/12	101.78	221.824	535	485	85026.5	54153.1		-16.4353
	D02	Unknown	Assay	Un_0004 2/12	104.38	228.045	535	485	98760.2	62081.1		-22.1066
	D03	Unknown	Assay	Un_0004 3/12	106.98	222.187	535	485	102006	64917.8		-16.7659
	D04	Unknown	Assay	Un_0004 4/12	109.58	170.955	535	485	112759	79834.4		29.938
	D05	Unknown	Assay	Un_0004 5/12	112.19	234.469	535	485	90070.1	55855.2		-27.9622
	D06	Unknown	Assay	Un_0004 6/12	114.79	206.119	535	485	103675	68240.3		-2.11784
	D07	Unknown	Assay	Un_0004 7/12	117.77	234.812	535	485	96479.6	59786.4		-28.2756
	D08	Unknown	Assay	Un_0004 8/12	120.37	226.641	535	485	89068.1	56154.7		-20.8261
	D09	Unknown	Assay	Un_0004 9/12	122.96	206.248	535	485	132699	87320.7		-2.23546
	D10	Unknown	Assay	Un_0004 10/12	125.57	234.559	535	485	109136	67665.6		-28.0449
	D11	Unknown	Assay	Un_0004 11/12	128.18	242.598	535	485	86329.7	52620.6		-35.3733
	D12	Unknown	Assay	Un_0004 12/12	130.78	220.137	535	485	116577	74511.5
	E01	Unknown	Assay	Un_0005 1/12	135.7	215.26	535	485	92117.5	59483.8		-10.4513
	E02	Unknown	Assay	Un_0005 2/12	138.3	213.343	535	485	127409	82604.1		-8.70337
	E03	Unknown	Assay	Un_0005 3/12	140.9	226.75	535	485	102634	64692.9		-20.926
	E04	Unknown	Assay	Un_0005 4/12	143.5	230.848	535	485	95548.3	59707.8		-24.6612
	E05	Unknown	Assay	Un_0005 5/12	146.52	233.904	535	485	90632.9	56271.4		-27.4474
	E06	Unknown	Assay	Un_0005 6/12	149.12	236.733	535	485	117738	72663.5		-30.0266
	E07	Unknown	Assay	Un_0005 7/12	151.71	244.189	535	485	84701.4	51453.8		-36.8234
	E08	Unknown	Assay	Un_0005 8/12	154.32	195.586	535	485	125604	84508.6		7.48385
	E09	Unknown	Assay	Un_0005 9/12	156.92	223.221	535	485	92709.2	58872.9		-17.7086
	E10	Unknown	Assay	Un_0005 10/12	159.52	242.658	535	485	102406	62411.8		-35.4277
	E11	Unknown	Assay	Un_0005 11/12	162.12	239.207	535	485	84613	51946.9		-32.2819
	E12	Unknown	Assay	Un_0005 12/12	164.71	90.3731	535	485	57383.5	47871.3
	F01	Unknown	Assay	Un_0006 1/12	169.63	223.913	535	485	91204.1	57832.8		-18.3395
	F02	Unknown	Assay	Un_0006 2/12	172.23	220.9	535	485	102347	65311		-15.593
	F03	Unknown	Assay	Un_0006 3/12	174.83	187.614	535	485	138312	94612.3		14.7512
	F04	Unknown	Assay	Un_0006 4/12	177.82	228.247	535	485	101692	63897.1		-22.2908
	F05	Unknown	Assay	Un_0006 5/12	180.41	143.606	535	485	45446.6	34032.9		54.87
	F06	Unknown	Assay	Un_0006 6/12	183.01	232.711	535	485	94961.3	59107.7		-26.3602
	F07	Unknown	Assay	Un_0006 7/12	185.61	231.265	535	485	94869.1	59231.1		-25.0418
	F08	Unknown	Assay	Un_0006 8/12	188.21	213.641	535	485	97049.4	62881.6		-8.97529
	F09	Unknown	Assay	Un_0006 9/12	190.81	202.134	535	485	120221	79791.3		1.51414
	F10	Unknown	Assay	Un_0006 10/12	193.41	221.766	535	485	126744	80732.8		-16.3822
	F11	Unknown	Assay	Un_0006 11/12	196.01	208.849	535	485	114094	74670.9		-4.60682
	F12	Unknown	Assay	Un_0006 12/12	198.6	94.5183	535	485	65704.1	54356.2
	G01	Unknown	Assay	Un_0007 1/12	203.51	196.341	535	485	57466.8	38604.1		6.79515
	G02	Unknown	Assay	Un_0007 2/12	206.53	225.357	535	485	93452.1	59078.3		-19.6559
	G03	Unknown	Assay	Un_0007 3/12	209.13	223.032	535	485	102638	65203.6		-17.5366
	G04	Unknown	Assay	Un_0007 4/12	211.73	234.755	535	485	91142.6	56486		-28.2235
	G05	Unknown	Assay	Un_0007 5/12	214.33	222.603	535	485	93292.1	59320.1		-17.1457
	G06	Unknown	Assay	Un_0007 6/12	216.93	220.483	535	485	101184	64626		-15.2124
	G07	Unknown	Assay	Un_0007 7/12	219.53	229.425	535	485	96680.2	60596.9		-23.3643
	G08	Unknown	Assay	Un_0007 8/12	222.13	188.514	535	485	113793	77694.9		13.931
	G09	Unknown	Assay	Un_0007 9/12	224.74	193.323	535	485	123889	83748		9.5465
	G10	Unknown	Assay	Un_0007 10/12	227.32	243.677	535	485	74309.5	45190.2		-36.3565
	G11	Unknown	Assay	Un_0007 11/12	229.93	216.04	535	485	122492	78968.4		-11.1621
	G12	Unknown	Assay	Un_0007 12/12	232.52	88.5429	535	485	66625.3	55786.6
	H01	Unknown	Assay	Un_0008 1/12	237.82	201.296	535	485	120817	80327.4		2.27834
	H02	Unknown	Assay	Un_0008 2/12	240.39	64.162	535	485	10584.9	9308.5		127.292
	H03	Unknown	Assay	Un_0008 3/12	242.99	200.151	535	485	125308	83512.6		3.32236
	H04	Unknown	Assay	Un_0008 4/12	245.59	209.29	535	485	121354	79348.7		-5.00893
	H05	Unknown	Assay	Un_0008 5/12	248.18	208.685	535	485	61272.7	40114.7		-4.45716
	H06	Unknown	Assay	Un_0008 6/12	250.76	214.102	535	485	65261	42244		-9.39535
	H07	Unknown	Assay	Un_0008 7/12	253.36	222.44	535	485	58904.8	37467.7		-16.9967
	H08	Unknown	Assay	Un_0008 8/12	255.96	200.843	535	485	122055	81227.4		2.69114
	H09	Unknown	Assay	Un_0008 9/12	258.54	149.15	535	485	26719.7	19783.7		49.8153
	H10	Unknown	Assay	Un_0008 10/12	261.13	218.597	535	485	130987	83993		-13.4931
	H11	Unknown	Assay	Un_0008 11/12	264.16	213.898	535	485	129612	83934.8		-9.20953
	H12	Unknown	Assay	Un_0008 12/12	266.75	102.966	535	485	68043.3	55339.1

## Sheet: Compunds 529-616
	Well	Type	Group	Sample	Meas. time [s]	mP	Em	Ex	Is	Ip		Inhibition (%)						negative	224.131	positive	97.3213
	A01	Unknown	Assay	Un_0001 1/12	0	197.06	535	485	114296	76665.6		21.348
	A02	Unknown	Assay	Un_0001 2/12	2.6	226.372	535	485	99642.2	62857		-1.76707
	A03	Unknown	Assay	Un_0001 3/12	5.2	204.726	535	485	119672	78998.6		15.3024		plate#7: 529~616
	A04	Unknown	Assay	Un_0001 4/12	7.8	216.404	535	485	109460	70513.4		6.09343			1	2	3	4	5	6	7	8	9	10	11	12
	A05	Unknown	Assay	Un_0001 5/12	10.4	188.337	535	485	115804	79096.9		28.2266		a	529	530	531	532	533	534	535	536	537	538	539	negative
	A06	Unknown	Assay	Un_0001 6/12	12.99	225.852	535	485	69169.4	43681.7		-1.35771
	A07	Unknown	Assay	Un_0001 7/12	15.58	215.965	535	485	59964.4	38664.1		6.43943		b	540	541	542	543	544	545	546	547	548	549	550	negative
	A08	Unknown	Assay	Un_0001 8/12	18.18	235.664	535	485	100166	61958.8		-9.09527
	A09	Unknown	Assay	Un_0001 9/12	20.78	221.433	535	485	108561	69199.2		2.12715		c	551	552	553	554	555	556	557	558	559	560	561	negative
	A10	Unknown	Assay	Un_0001 10/12	23.38	214.244	535	485	111927	72429.5		7.79626		f
	A11	Unknown	Assay	Un_0001 11/12	26.39	227.041	535	485	106787	67269		-2.29531		d	562	563	564	565	566	567	568	569	570	571	572	negative
	A12	Unknown	Assay	Un_0001 12/12	28.99	220.534	535	485	115018	73453.5				h
	B01	Unknown	Assay	Un_0002 1/12	33.91	185.82	535	485	112846	77479.8		30.2112		e	573	574	575	576	577	578	579	580	581	582	583	positive
	B02	Unknown	Assay	Un_0002 2/12	36.5	217.588	535	485	62530.2	40181.4		5.15961		b												Empty
	B03	Unknown	Assay	Un_0002 3/12	39.1	229.104	535	485	117191	73502.4		-3.92173		f	584	585	586	587	588	589	590	591	592	593	594	positive
	B04	Unknown	Assay	Un_0002 4/12	41.71	232.306	535	485	100240	62447		-6.44681		d												Empty
	B05	Unknown	Assay	Un_0002 5/12	44.3	244.966	535	485	64791.9	39294.3		-16.4305		g	595	596	597	598	599	600	601	602	603	604	605	positive
	B06	Unknown	Assay	Un_0002 6/12	46.9	233.426	535	485	108467	67412.3		-7.33032		f												Empty
	B07	Unknown	Assay	Un_0002 7/12	49.43	238.095	535	485	100839	62054.5		-11.0123		h	606	607	608	609	610	611	612	613	614	615	616	positive
	B08	Unknown	Assay	Un_0002 8/12	52.03	249.854	535	485	90748.7	54466.2		-20.2848		h												Empty
	B09	Unknown	Assay	Un_0002 9/12	54.63	233.977	535	485	109105	67729.5		-7.76454
	B10	Unknown	Assay	Un_0002 10/12	57.62	224.621	535	485	112406	71170.8		-0.386242
	B11	Unknown	Assay	Un_0002 11/12	60.22	227.92	535	485	106008	66654.9		-2.9885
	B12	Unknown	Assay	Un_0002 12/12	62.82	229.917	535	485	107246	67149.4
	C01	Unknown	Assay	Un_0003 1/12	67.74	201.169	535	485	114814	76356.3		18.1073
	C02	Unknown	Assay	Un_0003 2/12	70.33	225.906	535	485	102749	64880.2		-1.40015
	C03	Unknown	Assay	Un_0003 3/12	72.94	199.631	535	485	146242	97569.4		19.32
	C04	Unknown	Assay	Un_0003 4/12	75.54	228.532	535	485	96998.3	60911		-3.47061
	C05	Unknown	Assay	Un_0003 5/12	78.14	235.022	535	485	114503	70923.8		-8.58889
	C06	Unknown	Assay	Un_0003 6/12	80.72	162.104	535	485	26998.4	19466.3		48.9136
	C07	Unknown	Assay	Un_0003 7/12	83.32	247.866	535	485	93076.3	56100.5		-18.717
	C08	Unknown	Assay	Un_0003 8/12	86.34	229.212	535	485	117860	73905		-4.0067
	C09	Unknown	Assay	Un_0003 9/12	88.93	214.125	535	485	49378.9	31961.8		7.89017
	C10	Unknown	Assay	Un_0003 10/12	91.53	245.739	535	485	90739.6	54940.4		-17.0396
	C11	Unknown	Assay	Un_0003 11/12	94.13	231.754	535	485	98931.3	61703.5		-6.01178
	C12	Unknown	Assay	Un_0003 12/12	96.73	221.742	535	485	110698	70515
	D01	Unknown	Assay	Un_0004 1/12	101.65	228.817	535	485	97762.2	61353.7		-3.69588
	D02	Unknown	Assay	Un_0004 2/12	104.25	222.567	535	485	100077	63639		1.23284
	D03	Unknown	Assay	Un_0004 3/12	106.85	232.721	535	485	110232	68611.4		-6.77441
	D04	Unknown	Assay	Un_0004 4/12	109.45	229.166	535	485	107071	67146.2		-3.97065
	D05	Unknown	Assay	Un_0004 5/12	112.05	234.397	535	485	100800	62518.5		-8.09608
	D06	Unknown	Assay	Un_0004 6/12	114.65	222.362	535	485	102758	65372.4		1.39472
	D07	Unknown	Assay	Un_0004 7/12	117.62	156.975	535	485	25761.2	18770.8		52.9582
	D08	Unknown	Assay	Un_0004 8/12	120.22	217.62	535	485	122744	78868.8		5.13403
	D09	Unknown	Assay	Un_0004 9/12	122.82	225.868	535	485	122844	77575.8		-1.37001
	D10	Unknown	Assay	Un_0004 10/12	125.42	244.976	535	485	91927.4	55750		-16.4381
	D11	Unknown	Assay	Un_0004 11/12	128.02	225.8	535	485	104866	66232		-1.31631
	D12	Unknown	Assay	Un_0004 12/12	130.62	224.329	535	485	115412	73118.7
	E01	Unknown	Assay	Un_0005 1/12	135.54	230.137	535	485	87208	54577.8		-4.73666
	E02	Unknown	Assay	Un_0005 2/12	138.12	230.69	535	485	74321.3	46458.6		-5.17242
	E03	Unknown	Assay	Un_0005 3/12	140.73	225.09	535	485	105547	66761.7		-0.756554
	E04	Unknown	Assay	Un_0005 4/12	143.33	227.802	535	485	103653	65190.5		-2.89472
	E05	Unknown	Assay	Un_0005 5/12	146.34	242.107	535	485	71693.6	43745.1		-14.1757
	E06	Unknown	Assay	Un_0005 6/12	148.93	216.791	535	485	114892	73952.2		5.78836
	E07	Unknown	Assay	Un_0005 7/12	151.54	229.336	535	485	103496	64881.2		-4.10514
	E08	Unknown	Assay	Un_0005 8/12	154.14	193.698	535	485	139278	94077.7		23.9985
	E09	Unknown	Assay	Un_0005 9/12	156.73	247.407	535	485	77440.4	46721.8		-18.3553
	E10	Unknown	Assay	Un_0005 10/12	159.33	245.802	535	485	82439.3	49908.1		-17.0893
	E11	Unknown	Assay	Un_0005 11/12	161.93	221.178	535	485	97779.9	62360.4		2.32856
	E12	Unknown	Assay	Un_0005 12/12	164.53	96.3915	535	485	43818	36113.3
	F01	Unknown	Assay	Un_0006 1/12	169.44	224.14	535	485	99737.2	63213.5		-0.0069463
	F02	Unknown	Assay	Un_0006 2/12	172.04	235.355	535	485	93605.9	57939		-8.85153
	F03	Unknown	Assay	Un_0006 3/12	174.64	205.9	535	485	139906	92129.8		14.3764
	F04	Unknown	Assay	Un_0006 4/12	177.62	244.154	535	485	84776.6	51503.3		-15.7901
	F05	Unknown	Assay	Un_0006 5/12	180.22	233.407	535	485	111458	69274.2		-7.3152
	F06	Unknown	Assay	Un_0006 6/12	182.81	173.107	535	485	61688.5	43482.6		40.2362
	F07	Unknown	Assay	Un_0006 7/12	185.42	189.633	535	485	121035	82447.7		27.2046
	F08	Unknown	Assay	Un_0006 8/12	188.01	237.335	535	485	71460.1	44046.4		-10.4124
	F09	Unknown	Assay	Un_0006 9/12	190.61	222.408	535	485	118333	75273.2		1.35823
	F10	Unknown	Assay	Un_0006 10/12	193.21	223.18	535	485	117052	74337.9		0.749704
	F11	Unknown	Assay	Un_0006 11/12	195.81	225.98	535	485	107052	67586.8		-1.45835
	F12	Unknown	Assay	Un_0006 12/12	198.4	97.045	535	485	55493.2	45675.3
	G01	Unknown	Assay	Un_0007 1/12	203.32	229.822	535	485	95475.3	59791.5		-4.4884
	G02	Unknown	Assay	Un_0007 2/12	206.34	234.437	535	485	88075.1	54621.7		-8.12729
	G03	Unknown	Assay	Un_0007 3/12	208.94	226.516	535	485	110563	69724.7		-1.88105
	G04	Unknown	Assay	Un_0007 4/12	211.53	206.403	535	485	41619.2	27378		13.9802
	G05	Unknown	Assay	Un_0007 5/12	214.13	225.64	535	485	108719	68688.8		-1.19042
	G06	Unknown	Assay	Un_0007 6/12	216.73	218.515	535	485	80550.1	51660.2		4.42871
	G07	Unknown	Assay	Un_0007 7/12	219.33	185.999	535	485	138354	94958.3		30.0698
	G08	Unknown	Assay	Un_0007 8/12	221.93	234.709	535	485	98799.5	61237.4		-8.34184
	G09	Unknown	Assay	Un_0007 9/12	224.54	151.039	535	485	282596	208432		57.6394
	G10	Unknown	Assay	Un_0007 10/12	227.14	226.365	535	485	109536	69099.2		-1.76173
	G11	Unknown	Assay	Un_0007 11/12	229.74	231.687	535	485	106695	66555.4		-5.95858
	G12	Unknown	Assay	Un_0007 12/12	232.34	100.637	535	485	67370.2	55050.2
	H01	Unknown	Assay	Un_0008 1/12	237.63	212.363	535	485	117388	76263.9		9.2799
	H02	Unknown	Assay	Un_0008 2/12	240.23	212.068	535	485	118934	77315.4		9.51256
	H03	Unknown	Assay	Un_0008 3/12	242.83	208.218	535	485	131485	86166		12.5486
	H04	Unknown	Assay	Un_0008 4/12	245.43	235.905	535	485	93109.3	57564.6		-9.28485
	H05	Unknown	Assay	Un_0008 5/12	248.04	228.085	535	485	113889	71585.2		-3.11856
	H06	Unknown	Assay	Un_0008 6/12	250.63	225.736	535	485	114873	72562.2		-1.26589
	H07	Unknown	Assay	Un_0008 7/12	253.24	226.235	535	485	116518	73523.7		-1.65898
	H08	Unknown	Assay	Un_0008 8/12	255.81	89.5679	535	485	16188.2	13526.7		106.114
	H09	Unknown	Assay	Un_0008 9/12	258.41	225.772	535	485	115132	72720.3		-1.2942
	H10	Unknown	Assay	Un_0008 10/12	261.01	212.726	535	485	131182	85160.2		8.99351
	H11	Unknown	Assay	Un_0008 11/12	264.01	212.343	535	485	64443.9	41869.1		9.29581
	H12	Unknown	Assay	Un_0008 12/12	266.61	95.212	535	485	71700.3	59233.8

## Sheet: Compunds 617-704
	Well	Type	Group	Sample	Meas. time [s]	mP	Em	Ex	Is	Ip		Inhibition (%)						negative	215.452	positive	104.998
	A01	Unknown	Assay	Un_0001 1/12	0	208.211	535	485	102254	67011		6.55545
	A02	Unknown	Assay	Un_0001 2/12	2.6	213.935	535	485	90563	58642.7		1.37333
	A03	Unknown	Assay	Un_0001 3/12	5.17	75.8208	535	485	14249.3	12240.8		126.416		plate#8: 617~704
	A04	Unknown	Assay	Un_0001 4/12	7.77	219.025	535	485	92664.1	59365.7		-3.23552			1	2	3	4	5	6	7	8	9	10	11	12
	A05	Unknown	Assay	Un_0001 5/12	10.37	229.346	535	485	90953.6	57017.1		-12.5794		a	617	618	619	620	621	622	623	624	625	626	627	negative
	A06	Unknown	Assay	Un_0001 6/12	12.96	210.534	535	485	88873.5	57960.1		4.45273
	A07	Unknown	Assay	Un_0001 7/12	15.56	199.9	535	485	105263	70190		14.0798		b	628	629	630	631	632	633	634	635	636	637	638	negative
	A08	Unknown	Assay	Un_0001 8/12	18.16	220.473	535	485	90090.7	57541.7		-4.5463
	A09	Unknown	Assay	Un_0001 9/12	20.76	222.216	535	485	90556.7	57627.8		-6.12368		c	639	640	641	642	643	644	645	646	647	648	649	negative
	A10	Unknown	Assay	Un_0001 10/12	23.36	215.421	535	485	104282	67316.3		0.0279424		f
	A11	Unknown	Assay	Un_0001 11/12	26.38	217.532	535	485	108219	69548.7		-1.88328		d	650	651	652	653	654	655	656	657	658	659	660	negative
	A12	Unknown	Assay	Un_0001 12/12	28.98	214.933	535	485	107494	69460.3				h
	B01	Unknown	Assay	Un_0002 1/12	33.89	210.611	535	485	99641.5	64972.1		4.38281		e	661	662	663	664	665	666	667	668	669	670	671	positive
	B02	Unknown	Assay	Un_0002 2/12	36.49	214.809	535	485	43824.6	28326		0.581893		b												Empty
	B03	Unknown	Assay	Un_0002 3/12	39.09	228.183	535	485	90603.4	56937.1		-11.5268		f	672	673	674	675	676	677	678	679	680	681	682	positive
	B04	Unknown	Assay	Un_0002 4/12	41.69	226.797	535	485	89788.2	56590		-10.2719		d												Empty
	B05	Unknown	Assay	Un_0002 5/12	44.29	215.536	535	485	95886.9	61882		-0.0764104		g	683	684	685	686	687	688	689	690	691	692	693	positive
	B06	Unknown	Assay	Un_0002 6/12	46.89	222.659	535	485	92511.1	58816.6		-6.52532		f												Empty
	B07	Unknown	Assay	Un_0002 7/12	49.49	183.136	535	485	92499.1	63863.5		29.2575		h	694	695	696	697	698	699	700	701	702	703	704	positive
	B08	Unknown	Assay	Un_0002 8/12	52.09	215.142	535	485	96210.1	62141.9		0.280235		h												Empty
	B09	Unknown	Assay	Un_0002 9/12	54.69	229.222	535	485	86727.4	54382		-12.4672
	B10	Unknown	Assay	Un_0002 10/12	57.67	219.767	535	485	92524.4	59183.9		-3.90699
	B11	Unknown	Assay	Un_0002 11/12	60.27	236.766	535	485	82695.3	51033		-19.297
	B12	Unknown	Assay	Un_0002 12/12	62.87	212.918	535	485	110998	72028.5
	C01	Unknown	Assay	Un_0003 1/12	67.78	225.013	535	485	62315.5	39423		-8.65651
	C02	Unknown	Assay	Un_0003 2/12	70.37	222.52	535	485	54181.9	34457.8		-6.39926
	C03	Unknown	Assay	Un_0003 3/12	72.97	222.493	535	485	91619.4	58270		-6.37522
	C04	Unknown	Assay	Un_0003 4/12	75.57	227.185	535	485	94479.4	59498		-10.6231
	C05	Unknown	Assay	Un_0003 5/12	78.17	227.732	535	485	88329.7	55561.2		-11.1177
	C06	Unknown	Assay	Un_0003 6/12	80.77	228.789	535	485	85239.3	53497.8		-12.0749
	C07	Unknown	Assay	Un_0003 7/12	83.37	192.77	535	485	101500	68691.9		20.5349
	C08	Unknown	Assay	Un_0003 8/12	86.39	219.577	535	485	101152	64728.3		-3.73466
	C09	Unknown	Assay	Un_0003 9/12	88.99	221.122	535	485	100638	64190.5		-5.13352
	C10	Unknown	Assay	Un_0003 10/12	91.59	202.867	535	485	123235	81666.9		11.3936
	C11	Unknown	Assay	Un_0003 11/12	94.19	213.973	535	485	105338	68204.4		1.33851
	C12	Unknown	Assay	Un_0003 12/12	96.79	212.562	535	485	115297	74874
	D01	Unknown	Assay	Un_0004 1/12	101.71	222.044	535	485	95032.1	60497.6		-5.96873
	D02	Unknown	Assay	Un_0004 2/12	104.31	231.878	535	485	84041.6	52403.1		-14.8715
	D03	Unknown	Assay	Un_0004 3/12	106.91	231.271	535	485	83899.3	52381.5		-14.3221
	D04	Unknown	Assay	Un_0004 4/12	109.51	235.385	535	485	87587.1	54210.1		-18.0472
	D05	Unknown	Assay	Un_0004 5/12	112.11	233.489	535	485	81609	50713.2		-16.3304
	D06	Unknown	Assay	Un_0004 6/12	114.7	235.503	535	485	77572	47999.5		-18.1539
	D07	Unknown	Assay	Un_0004 7/12	117.68	175.092	535	485	115120	80813.7		36.5399
	D08	Unknown	Assay	Un_0004 8/12	120.28	239.537	535	485	87605	53746.2		-21.8056
	D09	Unknown	Assay	Un_0004 9/12	122.87	233.334	535	485	86070.4	53503.1		-16.1903
	D10	Unknown	Assay	Un_0004 10/12	125.48	238.936	535	485	81368.3	49983.6		-21.2617
	D11	Unknown	Assay	Un_0004 11/12	128.08	227.912	535	485	96732.3	60823.4		-11.2814
	D12	Unknown	Assay	Un_0004 12/12	130.68	221.394	535	485	107137	68297.2
	E01	Unknown	Assay	Un_0005 1/12	135.59	231.348	535	485	65225.2	40715.9		-14.3922
	E02	Unknown	Assay	Un_0005 2/12	138.18	228.891	535	485	95439.1	59886.5		-12.1672
	E03	Unknown	Assay	Un_0005 3/12	140.78	235.357	535	485	65170.7	40338.4		-18.0214
	E04	Unknown	Assay	Un_0005 4/12	143.37	218.956	535	485	102429	65631		-3.17272
	E05	Unknown	Assay	Un_0005 5/12	146.4	230.323	535	485	85231.3	53319.8		-13.4638
	E06	Unknown	Assay	Un_0005 6/12	149	232.642	535	485	88327.2	54986.4		-15.5636
	E07	Unknown	Assay	Un_0005 7/12	151.6	238.415	535	485	81587.3	50173.5		-20.7904
	E08	Unknown	Assay	Un_0005 8/12	154.2	226.267	535	485	85393	53880.1		-9.79166
	E09	Unknown	Assay	Un_0005 9/12	156.79	163.919	535	485	51790.5	37202.8		46.6556
	E10	Unknown	Assay	Un_0005 10/12	159.39	236.939	535	485	75343.5	46479		-19.4537
	E11	Unknown	Assay	Un_0005 11/12	161.99	215.394	535	485	103520	66827.8		0.051904
	E12	Unknown	Assay	Un_0005 12/12	164.57	104.97	535	485	55482.3	44940.9
	F01	Unknown	Assay	Un_0006 1/12	169.48	232.021	535	485	69709.6	43453.4		-15.0012
	F02	Unknown	Assay	Un_0006 2/12	172.07	214.685	535	485	51228.8	33120.3		0.694035
	F03	Unknown	Assay	Un_0006 3/12	174.66	239.548	535	485	67687.3	41525.6		-21.8155
	F04	Unknown	Assay	Un_0006 4/12	177.65	213.316	535	485	105536	68427.1		1.9335
	F05	Unknown	Assay	Un_0006 5/12	180.25	227.671	535	485	86116.3	54175.9		-11.0624
	F06	Unknown	Assay	Un_0006 6/12	182.84	233.823	535	485	76690.8	47623.3		-16.6326
	F07	Unknown	Assay	Un_0006 7/12	185.43	237.367	535	485	72201.7	44500.5		-19.8408
	F08	Unknown	Assay	Un_0006 8/12	188.03	225.414	535	485	92836	58681.8		-9.01923
	F09	Unknown	Assay	Un_0006 9/12	190.63	231.918	535	485	84789.6	52865		-14.908
	F10	Unknown	Assay	Un_0006 10/12	193.23	214.844	535	485	113477	73340.3		0.550387
	F11	Unknown	Assay	Un_0006 11/12	195.83	216.131	535	485	104044	67062.7		-0.615357
	F12	Unknown	Assay	Un_0006 12/12	198.42	111.038	535	485	58736.1	46995.8
	G01	Unknown	Assay	Un_0007 1/12	203.34	203.214	535	485	110610	73247.2		11.0793
	G02	Unknown	Assay	Un_0007 2/12	206.35	218.743	535	485	53183.7	34092.6		-2.97998
	G03	Unknown	Assay	Un_0007 3/12	208.94	235.586	535	485	74794.7	46272.9		-18.2285
	G04	Unknown	Assay	Un_0007 4/12	211.54	226.197	535	485	85241.8	53792.6		-9.72856
	G05	Unknown	Assay	Un_0007 5/12	214.14	231.719	535	485	93872.1	58552.5		-14.7273
	G06	Unknown	Assay	Un_0007 6/12	216.74	234.899	535	485	78972.4	48928.6		-17.6067
	G07	Unknown	Assay	Un_0007 7/12	219.33	226.414	535	485	61403.4	38731.5		-9.9244
	G08	Unknown	Assay	Un_0007 8/12	221.93	221.182	535	485	89608.6	57148.5		-5.18838
	G09	Unknown	Assay	Un_0007 9/12	224.53	220.497	535	485	87677.3	55997.4		-4.56815
	G10	Unknown	Assay	Un_0007 10/12	227.13	230.12	535	485	99050.1	61991.3		-13.2798
	G11	Unknown	Assay	Un_0007 11/12	229.73	222.966	535	485	109528	69590.5		-6.80355
	G12	Unknown	Assay	Un_0007 12/12	232.32	100.129	535	485	49986	40887
	H01	Unknown	Assay	Un_0008 1/12	237.63	207.349	535	485	114513	75180.6		7.33619
	H02	Unknown	Assay	Un_0008 2/12	240.23	208.759	535	485	114703	75083.2		6.05904
	H03	Unknown	Assay	Un_0008 3/12	242.83	209.786	535	485	110897	72436		5.12921
	H04	Unknown	Assay	Un_0008 4/12	245.43	231.488	535	485	89243.8	55692.7		-14.5188
	H05	Unknown	Assay	Un_0008 5/12	248.03	218.602	535	485	106151	68066.6		-2.85174
	H06	Unknown	Assay	Un_0008 6/12	250.63	226.412	535	485	88530.1	55842.4		-9.92319
	H07	Unknown	Assay	Un_0008 7/12	253.23	212.937	535	485	95360.1	61878.2		2.27647
	H08	Unknown	Assay	Un_0008 8/12	255.82	228.749	535	485	110148	69137.1		-12.0388
	H09	Unknown	Assay	Un_0008 9/12	258.43	209.948	535	485	104572	68281.8		4.98303
	H10	Unknown	Assay	Un_0008 10/12	261.03	220.704	535	485	118422	75600.5		-4.75535
	H11	Unknown	Assay	Un_0008 11/12	264.05	209.618	535	485	141448	92423.9		5.28155
	H12	Unknown	Assay	Un_0008 12/12	266.63	103.857	535	485	64872.9	52665.7

## Sheet: Compunds 705-792
	Well	Type	Group	Sample	Meas. time [s]	mP	Em	Ex	Is	Ip		Inhibition (%)						negative	228.636	positive	100.357
	A01	Unknown	Assay	Un_0001 1/12	0	215.869	535	485	102371	66020.4		9.95292
	A02	Unknown	Assay	Un_0001 2/12	2.59	217.621	535	485	70595.1	45360.7		8.58708
	A03	Unknown	Assay	Un_0001 3/12	5.18	235.622	535	485	76423.3	47276.8		-5.44596		plate#9: 705~792
	A04	Unknown	Assay	Un_0001 4/12	7.77	204.923	535	485	40979.9	27040.9		18.486			1	2	3	4	5	6	7	8	9	10	11	12
	A05	Unknown	Assay	Un_0001 5/12	10.35	144.534	535	485	28230.4	21100.4		65.5617		a	705	706	707	708	709	710	711	712	713	714	715	negative
	A06	Unknown	Assay	Un_0001 6/12	12.95	225.326	535	485	92810.6	58676.6		2.58054
	A07	Unknown	Assay	Un_0001 7/12	15.55	231.074	535	485	88279.5	55139.2		-1.90016		b	716	717	718	719	720	721	722	723	724	725	726	negative
	A08	Unknown	Assay	Un_0001 8/12	18.15	222.966	535	485	104097	66140		4.42055
	A09	Unknown	Assay	Un_0001 9/12	20.75	237.75	535	485	78956.8	48624.4		-7.10444		c	727	728	729	730	731	732	733	734	735	736	737	negative
	A10	Unknown	Assay	Un_0001 10/12	23.34	229.504	535	485	97562.6	61139.8		-0.676271		f
	A11	Unknown	Assay	Un_0001 11/12	26.35	226.72	535	485	109929	69295.2		1.49344		d	738	739	740	741	742	743	744	745	746	747	748	negative
	A12	Unknown	Assay	Un_0001 12/12	28.96	228.818	535	485	98227.2	61645.4				h
	B01	Unknown	Assay	Un_0002 1/12	33.88	204.532	535	485	103877	68599.9		18.7906		e	749	750	751	752	753	754	755	756	757	758	759	positive
	B02	Unknown	Assay	Un_0002 2/12	36.47	225.105	535	485	64494.3	40793.5		2.75288		b												Empty
	B03	Unknown	Assay	Un_0002 3/12	39.07	233.568	535	485	81780.8	50811.5		-3.84443		f	760	761	762	763	764	765	766	767	768	769	770	positive
	B04	Unknown	Assay	Un_0002 4/12	41.66	211.691	535	485	53909.1	35072.5		13.2097		d												Empty
	B05	Unknown	Assay	Un_0002 5/12	44.26	234.084	535	485	85914.9	53321.8		-4.24688		g	771	772	773	774	775	776	777	778	779	780	781	positive
	B06	Unknown	Assay	Un_0002 6/12	46.86	235.022	535	485	93588.3	57969		-4.97801		f												Empty
	B07	Unknown	Assay	Un_0002 7/12	49.45	197.264	535	485	67269.1	45102.3		24.4565		h	782	783	784	785	786	787	788	789	790	791	792	positive
	B08	Unknown	Assay	Un_0002 8/12	52.05	234.972	535	485	95036.3	58872.1		-4.93921		h												Empty
	B09	Unknown	Assay	Un_0002 9/12	54.65	237.093	535	485	98515.8	60754.1		-6.59208
	B10	Unknown	Assay	Un_0002 10/12	57.64	235.792	535	485	97432.4	60251.8		-5.5779
	B11	Unknown	Assay	Un_0002 11/12	60.24	229.183	535	485	107721	67551.3		-0.426375
	B12	Unknown	Assay	Un_0002 12/12	62.83	223.665	535	485	103919	65929.6
	C01	Unknown	Assay	Un_0003 1/12	67.77	197.884	535	485	178122	119273		23.973
	C02	Unknown	Assay	Un_0003 2/12	70.37	233.428	535	485	89956.4	55907.7		-3.73506
	C03	Unknown	Assay	Un_0003 3/12	72.97	223.532	535	485	101881	64654.9		3.97868
	C04	Unknown	Assay	Un_0003 4/12	75.55	177.284	535	485	27492.4	19212.4		40.0319
	C05	Unknown	Assay	Un_0003 5/12	78.12	110.526	535	485	15337.2	12284.3		92.0728
	C06	Unknown	Assay	Un_0003 6/12	80.72	216.654	535	485	110515	71155.2		9.34083
	C07	Unknown	Assay	Un_0003 7/12	83.32	233.511	535	485	81737.1	50790.5		-3.7998
	C08	Unknown	Assay	Un_0003 8/12	86.34	234.529	535	485	104456	64768		-4.59399
	C09	Unknown	Assay	Un_0003 9/12	88.94	240.345	535	485	100524	61566.3		-9.12771
	C10	Unknown	Assay	Un_0003 10/12	91.55	157.448	535	485	194303	141441		55.4951
	C11	Unknown	Assay	Un_0003 11/12	94.15	235.2	535	485	94473.7	58495.4		-5.1166
	C12	Unknown	Assay	Un_0003 12/12	96.75	222.266	535	485	112885	71829.3
	D01	Unknown	Assay	Un_0004 1/12	101.67	224.299	535	485	97450.2	61743.2		3.38073
	D02	Unknown	Assay	Un_0004 2/12	104.27	228.285	535	485	97303.9	61134.7		0.27361
	D03	Unknown	Assay	Un_0004 3/12	106.86	239.77	535	485	74063.9	45416.2		-8.67903
	D04	Unknown	Assay	Un_0004 4/12	109.45	216.041	535	485	41021.7	26445.9		9.81828
	D05	Unknown	Assay	Un_0004 5/12	112.05	228.743	535	485	97088	60940.2		-0.0829875
	D06	Unknown	Assay	Un_0004 6/12	114.65	235.452	535	485	84317.4	52179		-5.3135
	D07	Unknown	Assay	Un_0004 7/12	117.64	234.196	535	485	84276.1	52292.3		-4.33425
	D08	Unknown	Assay	Un_0004 8/12	120.24	243.006	535	485	84452.5	51431.8		-11.2019
	D09	Unknown	Assay	Un_0004 9/12	122.85	-7.19944	535	485	298822	303156		183.846
	D10	Unknown	Assay	Un_0004 10/12	125.45	244.723	535	485	79196.9	48055.3		-12.5408
	D11	Unknown	Assay	Un_0004 11/12	128.05	237.42	535	485	93815.4	57815.2		-6.8477
	D12	Unknown	Assay	Un_0004 12/12	130.65	239.795	535	485	87429.5	53609.1
	E01	Unknown	Assay	Un_0005 1/12	135.56	224.999	535	485	61613.7	38980.2		2.83564
	E02	Unknown	Assay	Un_0005 2/12	138.15	221.683	535	485	95937.4	61120.4		5.42064
	E03	Unknown	Assay	Un_0005 3/12	140.75	227.969	535	485	65527.7	41197.6		0.519872
	E04	Unknown	Assay	Un_0005 4/12	143.33	188.266	535	485	30284.8	20688.3		31.4707
	E05	Unknown	Assay	Un_0005 5/12	146.36	198.114	535	485	258938	173305		23.794
	E06	Unknown	Assay	Un_0005 6/12	148.96	224.001	535	485	89830.2	56951		3.61308
	E07	Unknown	Assay	Un_0005 7/12	151.56	233.613	535	485	94090.5	58454.1		-3.87961
	E08	Unknown	Assay	Un_0005 8/12	154.15	216.222	535	485	112029	72195.4		9.6779
	E09	Unknown	Assay	Un_0005 9/12	156.76	235.749	535	485	90289.8	55839.9		-5.54458
	E10	Unknown	Assay	Un_0005 10/12	159.36	229.392	535	485	103143	64652.1		-0.589352
	E11	Unknown	Assay	Un_0005 11/12	161.96	239.791	535	485	91688.8	56221.3		-8.69563
	E12	Unknown	Assay	Un_0005 12/12	164.54	94.7625	535	485	35610.6	29445.7
	F01	Unknown	Assay	Un_0006 1/12	169.46	202.692	535	485	109961	72896.9		20.2251
	F02	Unknown	Assay	Un_0006 2/12	172.06	230.93	535	485	84109.6	52550.6		-1.78843
	F03	Unknown	Assay	Un_0006 3/12	174.66	217.148	535	485	109421	70377.9		8.95547
	F04	Unknown	Assay	Un_0006 4/12	177.65	235.66	535	485	87881.5	54360.7		-5.47538
	F05	Unknown	Assay	Un_0006 5/12	180.25	203.902	535	485	131278	86809.4		19.2814
	F06	Unknown	Assay	Un_0006 6/12	182.85	234.784	535	485	79649.1	49359.9		-4.79218
	F07	Unknown	Assay	Un_0006 7/12	185.44	224.675	535	485	63587.1	40256.1		3.08779
	F08	Unknown	Assay	Un_0006 8/12	188.04	223.632	535	485	98599	62558.9		3.9009
	F09	Unknown	Assay	Un_0006 9/12	190.64	234.768	535	485	101401	62842.1		-4.77978
	F10	Unknown	Assay	Un_0006 10/12	193.22	171.455	535	485	33212.8	23490.7		44.5757
	F11	Unknown	Assay	Un_0006 11/12	195.82	237.298	535	485	90369.3	55705.9		-6.75252
	F12	Unknown	Assay	Un_0006 12/12	198.42	87.6645	535	485	120486	101064
	G01	Unknown	Assay	Un_0007 1/12	203.34	227.82	535	485	95138.7	59833		0.63608
	G02	Unknown	Assay	Un_0007 2/12	206.36	234.996	535	485	84331.2	52238		-4.95765
	G03	Unknown	Assay	Un_0007 3/12	208.95	231.077	535	485	64690.2	40405.1		-1.90263
	G04	Unknown	Assay	Un_0007 4/12	211.53	233.029	535	485	76363.5	47499.8		-3.42411
	G05	Unknown	Assay	Un_0007 5/12	214.14	233.884	535	485	90262.4	56043.7		-4.09111
	G06	Unknown	Assay	Un_0007 6/12	216.74	224.568	535	485	107575	68119.6		3.1717
	G07	Unknown	Assay	Un_0007 7/12	219.34	236.531	535	485	91128.1	56265.1		-6.15403
	G08	Unknown	Assay	Un_0007 8/12	221.94	242.502	535	485	86772	52901		-10.8092
	G09	Unknown	Assay	Un_0007 9/12	224.54	222.509	535	485	118088	75101.4		4.77688
	G10	Unknown	Assay	Un_0007 10/12	227.14	233.684	535	485	103376	64213		-3.93523
	G11	Unknown	Assay	Un_0007 11/12	229.74	233.533	535	485	99345	61728.9		-3.8174
	G12	Unknown	Assay	Un_0007 12/12	232.33	104.943	535	485	63122.7	51132.4
	H01	Unknown	Assay	Un_0008 1/12	237.63	220.527	535	485	100205	63994.8		6.32148
	H02	Unknown	Assay	Un_0008 2/12	240.23	223.359	535	485	97846.7	62117.3		4.11389
	H03	Unknown	Assay	Un_0008 3/12	242.83	225.238	535	485	95472.3	60370.6		2.64934
	H04	Unknown	Assay	Un_0008 4/12	245.43	236.173	535	485	82866.3	51202.8		-5.87526
	H05	Unknown	Assay	Un_0008 5/12	248.03	234.766	535	485	93176.8	57745.4		-4.77844
	H06	Unknown	Assay	Un_0008 6/12	250.63	237.682	535	485	99266.7	61140.7		-7.05185
	H07	Unknown	Assay	Un_0008 7/12	253.23	230.776	535	485	79992.2	49994.4		-1.66811
	H08	Unknown	Assay	Un_0008 8/12	255.82	233.587	535	485	104246	64767.1		-3.85945
	H09	Unknown	Assay	Un_0008 9/12	258.43	231.964	535	485	106964	66683.8		-2.59452
	H10	Unknown	Assay	Un_0008 10/12	261.03	220.748	535	485	120421	76869.8		6.14945
	H11	Unknown	Assay	Un_0008 11/12	264.04	163.365	535	485	66722.8	47983.8		50.8826
	H12	Unknown	Assay	Un_0008 12/12	266.63	114.059	535	485	56037	44562.7

## Sheet: Compunds 793-880
	Well	Type	Group	Sample	Meas. time [s]	mP	Em	Ex	Is	Ip		Inhibition (%)						negative	221.4	positive	107.681
	A01	Unknown	Assay	Un_0001 1/12	0	197.639	535	485	117052	78419.5		20.8945
	A02	Unknown	Assay	Un_0001 2/12	2.59	227.948	535	485	74304.1	46717.5		-5.75765
	A03	Unknown	Assay	Un_0001 3/12	5.19	215.481	535	485	103252	66643		5.20543		plate#10: 793~880
	A04	Unknown	Assay	Un_0001 4/12	7.79	221.272	535	485	101710	64854		0.112451			1	2	3	4	5	6	7	8	9	10	11	12
	A05	Unknown	Assay	Un_0001 5/12	10.38	207.578	535	485	104882	68824.5		12.155		a	793	794	795	796	797	798	799	800	801	802	803	negative
	A06	Unknown	Assay	Un_0001 6/12	12.99	237.182	535	485	105546	65077.3		-13.8775
	A07	Unknown	Assay	Un_0001 7/12	15.59	216.577	535	485	106533	68602.6		4.24142		b	804	805	806	807	808	809	810	811	812	813	814	negative
	A08	Unknown	Assay	Un_0001 8/12	18.19	219.499	535	485	109545	70110.9		1.67161
	A09	Unknown	Assay	Un_0001 9/12	20.79	197.947	535	485	134978	90370.8		20.6235		c	815	816	817	818	819	820	821	822	823	824	825	negative
	A10	Unknown	Assay	Un_0001 10/12	23.39	213.113	535	485	110757	71842.8		7.28719		f
	A11	Unknown	Assay	Un_0001 11/12	26.41	209.75	535	485	114362	74705.4		10.2446		d	826	827	828	829	830	831	832	833	834	835	836	negative
	A12	Unknown	Assay	Un_0001 12/12	29.01	217.649	535	485	100753	64735				h
	B01	Unknown	Assay	Un_0002 1/12	33.93	209.053	535	485	109843	71857.8		10.8579		e	837	838	839	840	841	842	843	844	845	846	847	positive
	B02	Unknown	Assay	Un_0002 2/12	36.51	221.449	535	485	52150.7	33240.8		-0.0433169		b												Empty
	B03	Unknown	Assay	Un_0002 3/12	39.12	232.784	535	485	101567	63209.8		-10.0106		f	848	849	850	851	852	853	854	855	856	857	858	positive
	B04	Unknown	Assay	Un_0002 4/12	41.72	228.634	535	485	100230	62927.1		-6.36126		d												Empty
	B05	Unknown	Assay	Un_0002 5/12	44.32	224.939	535	485	102807	65049.4		-3.11227		g	859	860	861	862	863	864	865	866	867	868	869	positive
	B06	Unknown	Assay	Un_0002 6/12	46.92	235.548	535	485	93437.7	57811.3		-12.441		f												Empty
	B07	Unknown	Assay	Un_0002 7/12	49.52	240.505	535	485	95211.4	58292.9		-16.7997		h	870	871	872	873	874	875	876	877	878	879	880	positive
	B08	Unknown	Assay	Un_0002 8/12	52.11	179.939	535	485	47877.5	33275		36.4593		h												Empty
	B09	Unknown	Assay	Un_0002 9/12	54.71	241.62	535	485	93411.3	57055.5		-17.7806
	B10	Unknown	Assay	Un_0002 10/12	57.7	232.735	535	485	101328	63067.7		-9.96765
	B11	Unknown	Assay	Un_0002 11/12	60.3	229.873	535	485	107745	67468.4		-7.45104
	B12	Unknown	Assay	Un_0002 12/12	62.9	222.722	535	485	102770	65330
	C01	Unknown	Assay	Un_0003 1/12	67.82	198.965	535	485	121373	81089.8		19.7288
	C02	Unknown	Assay	Un_0003 2/12	70.41	231.272	535	485	99050.3	61840.7		-8.68097
	C03	Unknown	Assay	Un_0003 3/12	73.02	213.371	535	485	125575	81410.4		7.06088
	C04	Unknown	Assay	Un_0003 4/12	75.62	231.795	535	485	100212	62497.1		-9.14064
	C05	Unknown	Assay	Un_0003 5/12	78.22	181.289	535	485	137177	95072.4		35.2721
	C06	Unknown	Assay	Un_0003 6/12	80.82	229.764	535	485	100290	62814.6		-7.35516
	C07	Unknown	Assay	Un_0003 7/12	83.42	238.215	535	485	94470.1	58120.7		-14.7862
	C08	Unknown	Assay	Un_0003 8/12	86.44	232.658	535	485	98239.3	61154.9		-9.90002
	C09	Unknown	Assay	Un_0003 9/12	89.04	232.064	535	485	91894.9	57277.4		-9.37721
	C10	Unknown	Assay	Un_0003 10/12	91.64	235.305	535	485	94917.8	58757.3		-12.2272
	C11	Unknown	Assay	Un_0003 11/12	94.24	225.729	535	485	117505	74226.1		-3.80631
	C12	Unknown	Assay	Un_0003 12/12	96.84	226.926	535	485	100935	63598.4
	D01	Unknown	Assay	Un_0004 1/12	101.76	216.669	535	485	100248	64543.1		4.16076
	D02	Unknown	Assay	Un_0004 2/12	104.36	236.564	535	485	95103.9	58715.7		-13.3346
	D03	Unknown	Assay	Un_0004 3/12	106.96	225.816	535	485	95373.1	60234.4		-3.8833
	D04	Unknown	Assay	Un_0004 4/12	109.56	229.018	535	485	96192.2	60342.8		-6.69918
	D05	Unknown	Assay	Un_0004 5/12	112.16	155.745	535	485	135480	98966.1		57.7348
	D06	Unknown	Assay	Un_0004 6/12	114.76	227.654	535	485	88851.8	55898.8		-5.49903
	D07	Unknown	Assay	Un_0004 7/12	117.74	230.91	535	485	92772	57965.2		-8.36297
	D08	Unknown	Assay	Un_0004 8/12	120.34	221.556	535	485	101916	64946.3		-0.136846
	D09	Unknown	Assay	Un_0004 9/12	122.95	219.767	535	485	123556	79033.6		1.43629
	D10	Unknown	Assay	Un_0004 10/12	125.54	226.22	535	485	97835.7	61737.1		-4.23858
	D11	Unknown	Assay	Un_0004 11/12	128.15	222.882	535	485	114105	72511.6		-1.30303
	D12	Unknown	Assay	Un_0004 12/12	130.75	218.304	535	485	108589	69673.4
	E01	Unknown	Assay	Un_0005 1/12	135.67	231.577	535	485	95807.2	59777.4		-8.949
	E02	Unknown	Assay	Un_0005 2/12	138.27	241.568	535	485	90925.5	55543.3		-17.7349
	E03	Unknown	Assay	Un_0005 3/12	140.87	241.113	535	485	93902.7	57417.4		-17.335
	E04	Unknown	Assay	Un_0005 4/12	143.46	249.687	535	485	75470.7	45312.7		-24.874
	E05	Unknown	Assay	Un_0005 5/12	146.48	232.335	535	485	91333.2	56894.7		-9.61546
	E06	Unknown	Assay	Un_0005 6/12	149.07	233.66	535	485	92295.6	57333.3		-10.7809
	E07	Unknown	Assay	Un_0005 7/12	151.68	235.024	535	485	93951	58193.4		-11.9803
	E08	Unknown	Assay	Un_0005 8/12	154.28	245.758	535	485	87434.7	52937.2		-21.4192
	E09	Unknown	Assay	Un_0005 9/12	156.87	234.485	535	485	93105.7	57735.7		-11.506
	E10	Unknown	Assay	Un_0005 10/12	159.47	238.567	535	485	57157	35138.4		-15.0955
	E11	Unknown	Assay	Un_0005 11/12	162.07	202.961	535	485	111240	73703.7		16.2149
	E12	Unknown	Assay	Un_0005 12/12	164.66	104.827	535	485	44956.7	36425.6
	F01	Unknown	Assay	Un_0006 1/12	169.58	195.847	535	485	135237	90940.7		22.4704
	F02	Unknown	Assay	Un_0006 2/12	172.18	221.357	535	485	104901	66877		0.0381218
	F03	Unknown	Assay	Un_0006 3/12	174.78	226.48	535	485	105020	66234.1		-4.46679
	F04	Unknown	Assay	Un_0006 4/12	177.75	222.265	535	485	67843.1	43169		-0.760451
	F05	Unknown	Assay	Un_0006 5/12	180.36	215.122	535	485	116429	75204.4		5.52096
	F06	Unknown	Assay	Un_0006 6/12	182.96	224.052	535	485	95558.7	60576.3		-2.33213
	F07	Unknown	Assay	Un_0006 7/12	185.56	240.314	535	485	89285.8	54687.1		-16.632
	F08	Unknown	Assay	Un_0006 8/12	188.16	240.844	535	485	82223	50304.5		-17.0984
	F09	Unknown	Assay	Un_0006 9/12	190.76	225.334	535	485	105131	66464.7		-3.45901
	F10	Unknown	Assay	Un_0006 10/12	193.36	213.402	535	485	122797	79604		7.03334
	F11	Unknown	Assay	Un_0006 11/12	195.96	228.94	535	485	112957	70871.1		-6.63014
	F12	Unknown	Assay	Un_0006 12/12	198.55	115.563	535	485	57333.4	45454.9
	G01	Unknown	Assay	Un_0007 1/12	203.47	217.753	535	485	93756.9	60226.6		3.20758
	G02	Unknown	Assay	Un_0007 2/12	206.49	239.54	535	485	96235.5	59040.6		-15.9518
	G03	Unknown	Assay	Un_0007 3/12	209.09	227.455	535	485	103761	65305.7		-5.32477
	G04	Unknown	Assay	Un_0007 4/12	211.69	232.294	535	485	103210	64298.5		-9.57944
	G05	Unknown	Assay	Un_0007 5/12	214.29	238.685	535	485	86606	53229.4		-15.1995
	G06	Unknown	Assay	Un_0007 6/12	216.89	241.734	535	485	86770.9	52986.7		-17.881
	G07	Unknown	Assay	Un_0007 7/12	219.49	239.998	535	485	98304.1	60251.2		-16.3539
	G08	Unknown	Assay	Un_0007 8/12	222.09	219.416	535	485	103387	66181.2		1.74491
	G09	Unknown	Assay	Un_0007 9/12	224.7	229.071	535	485	104804	65737.9		-6.74527
	G10	Unknown	Assay	Un_0007 10/12	227.3	230.98	535	485	106101	66283.5		-8.42436
	G11	Unknown	Assay	Un_0007 11/12	229.9	224.343	535	485	117032	74143.5		-2.58745
	G12	Unknown	Assay	Un_0007 12/12	232.49	99.2618	535	485	56266.1	46104.6
	H01	Unknown	Assay	Un_0008 1/12	237.79	221.521	535	485	86225.1	54951.5		-0.106357
	H02	Unknown	Assay	Un_0008 2/12	240.38	217.333	535	485	111644	71779.9		3.57673
	H03	Unknown	Assay	Un_0008 3/12	242.99	217.05	535	485	113656	73117		3.82501
	H04	Unknown	Assay	Un_0008 4/12	245.59	219.133	535	485	117635	75346.4		1.99399
	H05	Unknown	Assay	Un_0008 5/12	248.19	221.084	535	485	112925	72033.4		0.278297
	H06	Unknown	Assay	Un_0008 6/12	250.79	226.174	535	485	107207	67657.5		-4.19793
	H07	Unknown	Assay	Un_0008 7/12	253.38	234.567	535	485	99613.5	61760.5		-11.5783
	H08	Unknown	Assay	Un_0008 8/12	255.99	224.293	535	485	107364	68025.4		-2.54375
	H09	Unknown	Assay	Un_0008 9/12	258.59	229.29	535	485	109869	68883.1		-6.93829
	H10	Unknown	Assay	Un_0008 10/12	261.19	219.581	535	485	119610	76539.2		1.60004
	H11	Unknown	Assay	Un_0008 11/12	264.21	217.234	535	485	119637	76935.2		3.6638
	H12	Unknown	Assay	Un_0008 12/12	266.8	111.072	535	485	55677.6	44545.6

[truncated: 8 more sheets: Compunds 881-968, Compunds 969-1056, Compunds 1057-1144, Compunds 1145-1232, Compunds 1233-1320, Compunds 1321-1393, Compunds 1394-1443, Processed data]
